# Supplementary material for: The inhibition of UBC13 expression and blockage of the DNMT1-CHFR-Aurora A pathway contribute to paclitaxel resistance in ovarian cancer
Source: Cell Death Dis. 2018 Jan 24;9(2):93. doi: 10.1038/s41419-017-0137-x (PMC5833742; doi:10.1038/s41419-017-0137-x)
Supplement: Supplementary file 5 — Dataset S1 [file 41419_2017_137_MOESM5_ESM.xls]

## Sheet: Sheet1
Protein Table T-test and Av.Ratio: SK / ST
Pos.	Master No.	Target No.	Identification(Y/N)	Appearance	T-test	Av. Ratio
1	804	K22	Y	9 (9)	0.00099	9.42
2	587	K20	Y	9 (9)	1.3e-05	5.69
3	1522	M19	Y	9 (9)	0.00036	5.58
4	1726	N1	Y	6 (9)	0.0014	5.54
5	745	L7	Y	9 (9)	0.00012	4.76
6	1348	M10	N	9 (9)	0.0016	4.09
7	956	L14	Y	9 (9)	0.00013	3.93
8	784	L4	Y	9 (9)	9.5e-05	3.01
9	1137	L18	Y	9 (9)	0.00028	2.74
10	766	K24	Y	9 (9)	0.0082	2.7
11	790	L5	Y	9 (9)	0.00012	2.63
12	834	L3	N	9 (9)	0.0048	2.38
13	1321	M2	Y	9 (9)	2.3e-06	2.33
14	947	L9	Y	9 (9)	0.001	2.19
15	993	L12	Y	9 (9)	0.00026	2.16
16	1393	M16	Y	9 (9)	0.0054	2.06
17	1659	M20	Y	9 (9)	0.0012	2.05
18	1697	M21	Y	9 (9)	0.0037	1.99
19	1316	M8	Y	9 (9)	0.007	1.97
20	1550	M15	Y	9 (9)	0.00054	1.94
21	1284	M1	Y	9 (9)	0.00023	1.82
22	814	L1	Y	9 (9)	0.00012	1.8
23	741	K21	Y	9 (9)	0.0065	1.79
24	1240	M6	Y	9 (9)	0.0014	1.76
25	1585	N2	Y	9 (9)	0.0046	1.71
26	1118	L20	Y	9 (9)	0.00029	1.7
27	1326	M9	Y	9 (9)	0.0014	1.69
28	1028	L17	N	9 (9)	0.00072	1.62
29	1117	L19	Y	9 (9)	0.0056	1.61
30	987	L13	Y	9 (9)	0.0025	1.55
31	1038	L10	Y	9 (9)	0.0035	1.52
32	1008	L15	Y	9 (9)	0.00092	-1.58
33	844	L8	Y	9 (9)	0.0043	-1.6
34	1442	M12	Y	9 (9)	0.00072	-1.61
35	1209	M7	N	9 (9)	0.0071	-1.63
36	1609	N3	Y	9 (9)	0.0016	-1.66
37	1099	L21	Y	9 (9)	0.0074	-1.69
38	1627	M22	Y	9 (9)	0.00037	-1.73
39	1450	M14	Y	9 (9)	0.0019	-1.74
40	1621	M23	Y	9 (9)	0.00052	-1.74
41	1073	L11	N	9 (9)	8.5e-05	-1.81
42	1579	M18	Y	9 (9)	0.00091	-1.84
43	1189	L22	Y	9 (9)	0.00024	-1.84
44	1200	M4	Y	9 (9)	2.8e-05	-1.85
45	1481	M17	Y	9 (9)	0.0041	-1.91
46	1486	M11	Y	9 (9)	0.0028	-1.93
47	1212	L23	Y	9 (9)	2.9e-05	-1.96
48	1015	L16	N	9 (9)	0.00045	-1.98
49	1226	N4	Y	9 (9)	0.0013	-2.06
50	1166	L24	Y	9 (9)	0.00012	-2.08
51	852	L2	Y	9 (9)	1.1e-05	-2.22
52	1432	M13	Y	9 (9)	0.0022	-2.29
53	857	L6	N	9 (9)	0.0002	-2.42
54	1188	M5	Y	9 (9)	0.0002	-2.75
55	1199	M3	Y	9 (9)	1.6e-06	-3.52
56	859	K23	N	9 (9)	0.0086	-3.67
57	1643	M24	Y	6 (9)	0.00077	-7.93
Identification: Y means "Yes", N means "No".
