# Supplementary material for: The inhibition of UBC13 expression and blockage of the DNMT1-CHFR-Aurora A pathway contribute to paclitaxel resistance in ovarian cancer
Source: Cell Death Dis. 2018 Jan 24;9(2):93. doi: 10.1038/s41419-017-0137-x (PMC5833742; doi:10.1038/s41419-017-0137-x)
Supplement: Supplementary file 7 — Dataset S3 [file 41419_2017_137_MOESM7_ESM.xls]

## Sheet: Sheet1
Analysis Information
	Report Type			Protein-Peptide Summary by Spot						Analysis Type					Combined (MS+MS/MS)
	Sample Set Name			Project sample_20110622						Database					IPI_human
	Analysis Name			P10204-1						Creation Date					06-22-2011 16:37:21
	Reported By			06-22-2011 16:57:34 - admin						Last Modified					06-22-2011 16:42:40
		MS Acq. : Proc. Methods				(Unspecified) : (Unspecified)
		Interpretation Method				(Unspecified)
Gel Idx/Pos			268/K20						Instr./Gel Origin			ak044/Sample Project 20110602					Process Status	Analysis Succeeded
Plate [#] Name			[1] Sample Project 20110602						Instrument Sample Name								Spectra	11
Rank		Protein Name						Accession No.		Protein	Protein		Total Ion		Total Ion
										Score	Score		Score		C. I. %
											C. I. %
	1	Tax_Id=9606 Gene_Symbol=KRT8 Keratin, type II						IPI00554648		454	100		263		100
		cytoskeletal 8
		Peptide Information
		Calc. Mass		Obsrv. Mass	± da	± ppm	Start	End	Sequence					Ion	C. I. %	Modification				Rank	Result Type
							Seq.	Seq.						Score
		819.414		819.445	0.0305	37	363	369	AKQDMAR												Mascot
		835.409		835.429	0.02	24	363	369	AKQDMAR							Oxidation (M)[5]					Mascot
		868.438		868.449	0.0108	12	296	302	HGDDLRR												Mascot
		870.432		870.455	0.0232	27	33	40	ISSSSFSR												Mascot
		906.468		906.477	0.009	10	111	117	FLEQQNK												Mascot
		911.422		911.435	0.0137	15	24	32	SYTSGPGSR												Mascot
		911.422		911.435	0.0137	15	24	32	SYTSGPGSR					22	0						Mascot
		932.468		932.481	0.0131	14	394	401	LLEGEESR												Mascot
		1060.56		1060.57	0.0052	5	393	401	KLLEGEESR												Mascot
		1079.54		1079.54	0.003	3	226	233	QLYEEEIR												Mascot
		1081.56		1081.56	-0.0003	0	9	18	SYKVSTSGPR												Mascot
		1082.6		1082.61	0.0102	9	102	110	FASFIDKVR												Mascot
		1082.6		1082.61	0.0102	9	102	110	FASFIDKVR					29	51.782						Mascot
		1129.62		1129.62	0.0017	2	353	362	LSELEAALQR												Mascot
		1129.62		1129.62	0.0017	2	353	362	LSELEAALQR					47	99.194						Mascot
		1208.59		1208.6	0.0043	4	303	312	TKTEISEMNR												Mascot
Project\Project sample_20110622\P10204-1				1208.6																1	Mascot	of		530
		1228.55		1228.59	0.0411	33	198	207	KDVDEAYMNK							Oxidation (M)[8]					Mascot
		1320.67		1320.66	-0.0072	-5	253	264	SLDMDSIIAEVK												Mascot
		1341.75		1341.75	0.0031	2	317	328	LQAEIEGLKGQR												Mascot
		1341.75		1341.75	0.0031	2	317	328	LQAEIEGLKGQR					88	100						Mascot
		1344.68		1344.71	0.0333	25	329	341	ASLEAAIADAEQR												Mascot
		1419.75		1419.75	0.0023	2	214	225	LEGLTDEINFLR												Mascot
		1419.75		1419.75	0.0023	2	214	225	LEGLTDEINFLR					60	99.965						Mascot
		1428.68		1428.72	0.0419	29	274	285	SRAEAESMYQIK							Oxidation (M)[8]					Mascot
		1480.77		1480.77	0.0015	1	187	198	TEMENEFVLIKK												Mascot
		1496.77		1496.77	0.0071	5	187	198	TEMENEFVLIKK							Oxidation (M)[3]					Mascot
		1550.8		1550.81	0.0119	8	370	381	QLREYQELMNVK												Mascot
		1550.8		1550.81	0.0119	8	370	381	QLREYQELMNVK					19	0						Mascot
		1566.79		1566.8	0.0027	2	370	381	QLREYQELMNVK							Oxidation (M)[9]					Mascot
		1628.86		1628.88	0.0205	13	348	362	DANAKLSELEAALQR												Mascot
		1797.83		1797.84	0.0114	6	199	213	DVDEAYMNKVELESR												Mascot
		1813.83		1813.88	0.0527	29	199	213	DVDEAYMNKVELESR							Oxidation (M)[7]					Mascot
		1956.04		1956.03	-0.0102	-5	329	347	ASLEAAIADAEQRGELAIK												Mascot
		2035.9		2035.84	-0.0606	-30	134	149	SNMDNMFESYINNLRR							Oxidation (M)[3,6]					Mascot
		2389.15		2389.07	-0.0818	-34	394	414	LLEGEESRLESGMQNMS												Mascot
									IHTK
	2	Tax_Id=9606 Gene_Symbol=KRT7 cDNA FLJ46620 fis,						IPI00792841		339	100		176		100
		clone TLUNG2000654, highly similar to Keratin, type II
		cytoskeletal 7
		Peptide Information
		Calc. Mass		Obsrv. Mass	± da	± ppm	Start	End	Sequence					Ion	C. I. %	Modification				Rank	Result Type
							Seq.	Seq.						Score
		819.414		819.445	0.0305	37	340	346	AKQDMAR												Mascot
		835.409		835.429	0.02	24	340	346	AKQDMAR							Oxidation (M)[5]					Mascot
		906.468		906.477	0.009	10	87	93	FLEQQNK												Mascot
		932.468		932.481	0.0131	14	371	378	LLEGEESR												Mascot
		1060.56		1060.57	0.0052	5	370	378	KLLEGEESR												Mascot
		1082.6		1082.61	0.0102	9	78	86	FASFIDKVR												Mascot
		1082.6		1082.61	0.0102	9	78	86	FASFIDKVR					29	51.782						Mascot
		1208.57		1208.6	0.0329	27	154	162	NRYEDEINR												Mascot
		1220.65		1220.65	-0.0002	0	164	174	TAAENEFVVLK												Mascot
		1242.64		1242.65	0.006	5	126	137	GQLEALQVDGGR												Mascot
		1245.64		1245.65	0.006	5	63	72	VRQEESEQIK												Mascot
Project\Project sample_20110622\P10204-1																				2		of		530
		1348.75		1348.74	-0.0066	-5	164	175	TAAENEFVVLKK												Mascot
		1363.64		1363.7	0.0617	45	279	289	NTRNEISEMNR												Mascot
		1385.74		1385.74	-0.0023	-2	330	341	QEELEAALQRAK												Mascot
		1385.74		1385.74	-0.0023	-2	328	339	AKQEELEAALQR					71	99.997						Mascot
		1400.74		1400.74	-0.0005	0	306	318	AKLEAAIAEAEER												Mascot
		1418.73		1418.73	0.0054	4	191	202	VDALNDEINFLR												Mascot
		1441.78		1441.78	-0.0007	0	294	305	LQAEIDNIKNQR												Mascot
		1441.78		1441.78	-0.0007	0	294	305	LQAEIDNIKNQR					51	99.709						Mascot
		1442.8		1442.79	-0.0069	-5	113	125	LPDIFEAQIAGLR												Mascot
		1523.79		1523.77	-0.0151	-10	347	358	QLREYQELMSVK												Mascot
		1539.78		1539.79	0.0091	6	347	358	QLREYQELMSVK							Oxidation (M)[9]					Mascot
		1550.87		1550.81	-0.0535	-34	49	62	VAPLRLDADPSLQR												Mascot
		1550.87		1550.81	-0.0535	-34	49	62	VAPLRLDADPSLQR												Mascot
		1772.97		1772.92	-0.0464	-26	110	125	SSRLPDIFEAQIAGLR												Mascot
		1954.04		1954.02	-0.0119	-6	126	143	GQLEALQVDGGRLEAEL												Mascot
									R
		1954.04		1954.02	-0.0119	-6	126	143	GQLEALQVDGGRLEAEL					27	17.165						Mascot
									R
		2088.1		2088.04	-0.0547	-26	185	202	VELEAKVDALNDEINFLR												Mascot
	3	Tax_Id=9606 Gene_Symbol=KRT7 Keratin, type II						IPI00306959		335	100		178		100
		cytoskeletal 7
		Peptide Information
		Calc. Mass		Obsrv. Mass	± da	± ppm	Start	End	Sequence					Ion	C. I. %	Modification				Rank	Result Type
							Seq.	Seq.						Score
		906.468		906.477	0.009	10	111	117	FLEQQNK												Mascot
		932.468		932.481	0.0131	14	395	402	LLEGEESR												Mascot
		1060.56		1060.57	0.0052	5	394	402	KLLEGEESR												Mascot
		1082.6		1082.61	0.0102	9	102	110	FASFIDKVR												Mascot
		1082.6		1082.61	0.0102	9	102	110	FASFIDKVR					29	51.782						Mascot
		1104.58		1104.59	0.0098	9	53	64	SAYGGPVGAGIR												Mascot
		1220.65		1220.65	-0.0002	0	188	198	TAAENEFVVLK												Mascot
		1242.64		1242.65	0.006	5	150	161	GQLEALQVDGGR												Mascot
		1245.64		1245.65	0.006	5	87	96	VRQEESEQIK												Mascot
		1348.75		1348.74	-0.0066	-5	188	199	TAAENEFVVLKK												Mascot
		1363.64		1363.7	0.0617	45	303	313	NTRNEISEMNR												Mascot
		1385.74		1385.74	-0.0023	-2	352	363	AKQEELEAALQR												Mascot
		1385.74		1385.74	-0.0023	-2	352	363	AKQEELEAALQR					71	99.997						Mascot
		1400.74		1400.74	-0.0005	0	330	342	AKLEAAIAEAEER												Mascot
Project\Project sample_20110622\P10204-1				1400.74																3	Mascot	of		530
		1418.73		1418.73	0.0054	4	215	226	VDALNDEINFLR												Mascot
		1441.78		1441.78	-0.0007	0	318	329	LQAEIDNIKNQR												Mascot
		1441.78		1441.78	-0.0007	0	318	329	LQAEIDNIKNQR					51	99.709						Mascot
		1442.8		1442.79	-0.0069	-5	137	149	LPDIFEAQIAGLR												Mascot
		1453.84		1453.82	-0.0131	-9	65	77	EVTINQSLLAPLR												Mascot
		1523.79		1523.77	-0.0151	-10	371	382	QLREYQELMSVK												Mascot
		1539.78		1539.79	0.0091	6	371	382	QLREYQELMSVK							Oxidation (M)[9]					Mascot
		1772.97		1772.92	-0.0464	-26	134	149	SSRLPDIFEAQIAGLR												Mascot
		1954.04		1954.02	-0.0119	-6	150	167	GQLEALQVDGGRLEAEL												Mascot
									R
		1954.04		1954.02	-0.0119	-6	150	167	GQLEALQVDGGRLEAEL					27	17.165						Mascot
									R
		2088.1		2088.04	-0.0547	-26	209	226	VELEAKVDALNDEINFLR												Mascot
		2449.34		2449.29	-0.0527	-22	65	86	EVTINQSLLAPLRLDADP												Mascot
									SLQR
	4	Tax_Id=9606 Gene_Symbol=KRT7 Keratin, type II						IPI00954463		284	100		150		100
		cytoskeletal 7
		Peptide Information
		Calc. Mass		Obsrv. Mass	± da	± ppm	Start	End	Sequence					Ion	C. I. %	Modification				Rank	Result Type
							Seq.	Seq.						Score
		819.414		819.445	0.0305	37	364	370	AKQDMAR												Mascot
		835.409		835.429	0.02	24	364	370	AKQDMAR							Oxidation (M)[5]					Mascot
		906.468		906.477	0.009	10	111	117	FLEQQNK												Mascot
		932.468		932.481	0.0131	14	395	402	LLEGEESR												Mascot
		1060.56		1060.57	0.0052	5	394	402	KLLEGEESR												Mascot
		1082.6		1082.61	0.0102	9	102	110	FASFIDKVR												Mascot
		1082.6		1082.61	0.0102	9	102	110	FASFIDKVR					29	51.782						Mascot
		1104.58		1104.59	0.0098	9	53	64	SAYGGPVGAGIR												Mascot
		1220.65		1220.65	-0.0002	0	188	198	TAAENEFVVLK												Mascot
		1245.64		1245.65	0.006	5	87	96	VRQEESEQIK												Mascot
		1348.75		1348.74	-0.0066	-5	188	199	TAAENEFVVLKK												Mascot
		1363.64		1363.7	0.0617	45	303	313	NTRNEISEMNR												Mascot
		1385.74		1385.74	-0.0023	-2	354	365	QEELEAALQRAK												Mascot
		1385.74		1385.74	-0.0023	-2	352	363	AKQEELEAALQR					71	99.997						Mascot
		1400.74		1400.74	-0.0005	0	330	342	AKLEAAIAEAEER												Mascot
		1418.73		1418.73	0.0054	4	215	226	VDALNDEINFLR												Mascot
		1441.78		1441.78	-0.0007	0	318	329	LQAEIDNIKNQR												Mascot
		1441.78		1441.78	-0.0007	0	318	329	LQAEIDNIKNQR					51	99.709						Mascot
Project\Project sample_20110622\P10204-1																				4		of		530
		1442.8		1442.79	-0.0069	-5	137	149	LPDIFEAQIAGLR												Mascot
		1453.84		1453.82	-0.0131	-9	65	77	EVTINQSLLAPLR												Mascot
		1523.79		1523.77	-0.0151	-10	371	382	QLREYQELMSVK												Mascot
		1539.78		1539.79	0.0091	6	371	382	QLREYQELMSVK							Oxidation (M)[9]					Mascot
		1772.97		1772.92	-0.0464	-26	134	149	SSRLPDIFEAQIAGLR												Mascot
		2088.1		2088.04	-0.0547	-26	209	226	VELEAKVDALNDEINFLR												Mascot
	5	Tax_Id=9606 Gene_Symbol=LOC728638 Conserved						IPI00985064		239	100		125		100
		hypothetical protein
		Peptide Information
		Calc. Mass		Obsrv. Mass	± da	± ppm	Start	End	Sequence					Ion	C. I. %	Modification				Rank	Result Type
							Seq.	Seq.						Score
		819.414		819.445	0.0305	37	323	329	AKQDMAR												Mascot
		835.409		835.429	0.02	24	323	329	AKQDMAR							Oxidation (M)[5]					Mascot
		906.468		906.477	0.009	10	71	77	FLEQQNK												Mascot
		1129.62		1129.62	0.0017	2	313	322	LSELEAALQR												Mascot
		1129.62		1129.62	0.0017	2	313	322	LSELEAALQR					47	99.194						Mascot
		1228.55		1228.59	0.0411	33	158	167	KDVDEAYMNK							Oxidation (M)[8]					Mascot
		1320.67		1320.66	-0.0072	-5	213	224	SLDMDSIIAEVK												Mascot
		1341.65		1341.75	0.1049	78	235	245	RAEAESMYQIK							Oxidation (M)[7]					Mascot
		1341.65		1341.75	0.1049	78	235	245	RAEAESMYQIK							Oxidation (M)[7]					Mascot
		1344.68		1344.71	0.0333	25	289	301	ASLEAAIADAEQR												Mascot
		1363.67		1363.7	0.0287	21	225	235	AQYEDIANQRR												Mascot
		1385.71		1385.74	0.0301	22	57	68	TLNNKFASFTDK												Mascot
		1385.71		1385.74	0.0301	22	57	68	TLNNKFASFTDK												Mascot
		1401.75		1401.73	-0.0244	-17	119	130	LKLEAELGNMQR												Mascot
		1419.75		1419.75	0.0023	2	174	185	LEGLTDEINFLR												Mascot
		1419.75		1419.75	0.0023	2	174	185	LEGLTDEINFLR					60	99.965						Mascot
		1550.8		1550.81	0.0119	8	330	341	QLREYQELMNVK												Mascot
		1550.8		1550.81	0.0119	8	330	341	QLREYQELMNVK					19	0						Mascot
		1566.79		1566.8	0.0027	2	330	341	QLREYQELMNVK							Oxidation (M)[9]					Mascot
		1628.86		1628.88	0.0205	13	308	322	DANAKLSELEAALQR												Mascot
		1797.83		1797.84	0.0114	6	159	173	DVDEAYMNKVELESR												Mascot
		1813.83		1813.88	0.0527	29	159	173	DVDEAYMNKVELESR							Oxidation (M)[7]					Mascot
		1956.04		1956.03	-0.0102	-5	289	307	ASLEAAIADAEQRGELAIK												Mascot
		2035.9		2035.84	-0.0606	-30	94	109	SNMDNMFESYINNLRR							Oxidation (M)[3,6]					Mascot
		2449.19		2449.29	0.0967	39	265	285	TEISEMNWNISQLQAEIE							Oxidation (M)[6]					Mascot
									GLK
Project\Project sample_20110622\P10204-1																				5		of		530
	6	Tax_Id=9606 Gene_Symbol=LOC728638 Similar to						IPI00787323		235	100		125		100
		Keratin, type II cytoskeletal 8
		Peptide Information
		Calc. Mass		Obsrv. Mass	± da	± ppm	Start	End	Sequence					Ion	C. I. %	Modification				Rank	Result Type
							Seq.	Seq.						Score
		819.414		819.445	0.0305	37	323	329	AKQDMAR												Mascot
		835.409		835.429	0.02	24	323	329	AKQDMAR							Oxidation (M)[5]					Mascot
		906.468		906.477	0.009	10	71	77	FLEQQNK												Mascot
		1129.62		1129.62	0.0017	2	313	322	LSELEAALQR												Mascot
		1129.62		1129.62	0.0017	2	313	322	LSELEAALQR					47	99.194						Mascot
		1228.55		1228.59	0.0411	33	158	167	KDVDEAYMNK							Oxidation (M)[8]					Mascot
		1320.67		1320.66	-0.0072	-5	213	224	SLDMDSIIAEVK												Mascot
		1341.65		1341.75	0.1049	78	235	245	RAEAESMYQIK							Oxidation (M)[7]					Mascot
		1341.65		1341.75	0.1049	78	235	245	RAEAESMYQIK							Oxidation (M)[7]					Mascot
		1344.68		1344.71	0.0333	25	289	301	ASLEAAIADAEQR												Mascot
		1363.67		1363.7	0.0287	21	225	235	AQYEDIANQRR												Mascot
		1385.71		1385.74	0.0301	22	57	68	TLNNKFASFTDK												Mascot
		1385.71		1385.74	0.0301	22	57	68	TLNNKFASFTDK												Mascot
		1401.75		1401.73	-0.0244	-17	119	130	LKLEAELGNMQR												Mascot
		1419.75		1419.75	0.0023	2	174	185	LEGLTDEINFLR												Mascot
		1419.75		1419.75	0.0023	2	174	185	LEGLTDEINFLR					60	99.965						Mascot
		1550.8		1550.81	0.0119	8	330	341	QLREYQELMNVK												Mascot
		1550.8		1550.81	0.0119	8	330	341	QLREYQELMNVK					19	0						Mascot
		1566.79		1566.8	0.0027	2	330	341	QLREYQELMNVK							Oxidation (M)[9]					Mascot
		1628.86		1628.88	0.0205	13	308	322	DANAKLSELEAALQR												Mascot
		1797.83		1797.84	0.0114	6	159	173	DVDEAYMNKVELESR												Mascot
		1813.83		1813.88	0.0527	29	159	173	DVDEAYMNKVELESR							Oxidation (M)[7]					Mascot
		1956.04		1956.03	-0.0102	-5	289	307	ASLEAAIADAEQRGELAIK												Mascot
		2035.9		2035.84	-0.0606	-30	94	109	SNMDNMFESYINNLRR							Oxidation (M)[3,6]					Mascot
		2449.19		2449.29	0.0967	39	265	285	TEISEMNWNISQLQAEIE							Oxidation (M)[6]					Mascot
									GLK
	7	Tax_Id=9606 Gene_Symbol=KRT7 45 kDa protein						IPI01010307		160	100		55		99.893
		Peptide Information
		Calc. Mass		Obsrv. Mass	± da	± ppm	Start	End	Sequence					Ion	C. I. %	Modification				Rank	Result Type
							Seq.	Seq.						Score
		906.468		906.477	0.009	10	111	117	FLEQQNK												Mascot
Project\Project sample_20110622\P10204-1																				6		of		530
		1082.6		1082.61	0.0102	9	102	110	FASFIDKVR												Mascot
		1082.6		1082.61	0.0102	9	102	110	FASFIDKVR					29	51.782						Mascot
		1104.58		1104.59	0.0098	9	53	64	SAYGGPVGAGIR												Mascot
		1220.65		1220.65	-0.0002	0	188	198	TAAENEFVVLK												Mascot
		1242.64		1242.65	0.006	5	150	161	GQLEALQVDGGR												Mascot
		1245.64		1245.65	0.006	5	87	96	VRQEESEQIK												Mascot
		1348.75		1348.74	-0.0066	-5	188	199	TAAENEFVVLKK												Mascot
		1369.65		1369.74	0.0871	64	363	373	ARQYQEVMNSK							Oxidation (M)[8]					Mascot
		1418.73		1418.73	0.0054	4	215	226	VDALNDEINFLR												Mascot
		1442.8		1442.79	-0.0069	-5	137	149	LPDIFEAQIAGLR												Mascot
		1453.84		1453.82	-0.0131	-9	65	77	EVTINQSLLAPLR												Mascot
		1772.97		1772.92	-0.0464	-26	134	149	SSRLPDIFEAQIAGLR												Mascot
		1954.04		1954.02	-0.0119	-6	150	167	GQLEALQVDGGRLEAEL												Mascot
									R
		1954.04		1954.02	-0.0119	-6	150	167	GQLEALQVDGGRLEAEL					27	17.165						Mascot
									R
		2088.1		2088.04	-0.0547	-26	209	226	VELEAKVDALNDEINFLR												Mascot
		2449.29		2449.29	-0.0054	-2	227	248	TLNETEIHVLQSHISDTSV												Mascot
									VVK
	8	Tax_Id=9606 Gene_Symbol=- Keratin-8-like protein 1						IPI00017870		80	99.907		47		99.194
		Peptide Information
		Calc. Mass		Obsrv. Mass	± da	± ppm	Start	End	Sequence					Ion	C. I. %	Modification				Rank	Result Type
							Seq.	Seq.						Score
		932.468		932.481	0.0131	14	410	417	LLEGEESR												Mascot
		1060.56		1060.57	0.0052	5	409	417	KLLEGEESR												Mascot
		1079.54		1079.54	0.003	3	242	249	QLYEEEIR												Mascot
		1129.62		1129.62	0.0017	2	369	378	LSELEAALQR												Mascot
		1129.62		1129.62	0.0017	2	369	378	LSELEAALQR					47	99.194						Mascot
		1208.59		1208.6	0.0043	4	319	328	TKTEISEMNR												Mascot
		1228.55		1228.59	0.0411	33	214	223	KDVDEAYMNK							Oxidation (M)[8]					Mascot
		1628.86		1628.88	0.0205	13	364	378	DANAKLSELEAALQR												Mascot
		1813.82		1813.88	0.0592	33	150	164	SNMDNMLESYINNLR												Mascot
		2449.2		2449.29	0.0852	35	321	341	TEISEMNRNISWLQAETE												Mascot
									GLK
	9	Tax_Id=9606 Gene_Symbol=KRT74 Keratin, type II						IPI00329306		75	99.725		29		51.782
		cytoskeletal 74
		Peptide Information
		Calc. Mass		Obsrv. Mass	± da	± ppm	Start	End	Sequence					Ion	C. I. %	Modification				Rank	Result Type
							Seq.	Seq.						Score
Project\Project sample_20110622\P10204-1																				7		of		530
		819.403		819.445	0.0417	51	370	376	CEIGNVK							Carbamidomethyl (C)[1]					Mascot
		1082.6		1082.61	0.0102	9	151	159	FASFIDKVR												Mascot
		1082.6		1082.61	0.0102	9	151	159	FASFIDKVR					29	51.782						Mascot
		1323.69		1323.73	0.041	31	404	415	LDELEGALHQAK												Mascot
		1344.74		1344.71	-0.0282	-21	259	270	VELQAKVDSLDK												Mascot
		1348.69		1348.74	0.0475	35	316	326	MHYEEIALKSK												Mascot
		1406.76		1406.72	-0.0477	-34	237	248	RTTAENEFVVLK												Mascot
		1406.76		1406.72	-0.0477	-34	237	248	RTTAENEFVVLK												Mascot
		1423.76		1423.76	0.0023	2	433	444	LALDMEIATYRK												Mascot
		1428.74		1428.72	-0.0235	-16	512	525	DTQGKSTPASIPAR												Mascot
		1503.79		1503.68	-0.1119	-74	356	367	SEMVELNRLIQR							Oxidation (M)[3]					Mascot
		1731.94		1731.89	-0.0457	-26	158	171	VRFLEQQNQVLETK												Mascot
		2449.2		2449.29	0.0891	36	424	443	EYQELMSLKLALDMEIAT							Oxidation (M)[6,14]					Mascot
									YR
	10	Tax_Id=9606 Gene_Symbol=KRT77 Keratin, type II						IPI00376379		74	99.637		29		51.782
		cytoskeletal 1b
		Peptide Information
		Calc. Mass		Obsrv. Mass	± da	± ppm	Start	End	Sequence					Ion	C. I. %	Modification				Rank	Result Type
							Seq.	Seq.						Score
		1060.53		1060.57	0.0416	39	468	476	QLLEGEESR												Mascot
		1082.6		1082.61	0.0102	9	175	183	FASFIDKVR												Mascot
		1082.6		1082.61	0.0102	9	175	183	FASFIDKVR					29	51.782						Mascot
		1104.57		1104.59	0.0177	16	166	174	EQIMVLNNK							Oxidation (M)[4]					Mascot
		1129.66		1129.62	-0.0347	-31	392	401	LQAEISNVKK												Mascot
		1129.66		1129.62	-0.0347	-31	392	401	LQAEISNVKK												Mascot
		1208.62		1208.6	-0.0175	-14	262	272	TGSENDFVVLK												Mascot
		1320.66		1320.66	0.0068	5	377	387	NSKMEIAELNR							Oxidation (M)[4]					Mascot
		1401.72		1401.73	0.0054	4	428	439	LQDLEEALQQSK												Mascot
		1406.78		1406.72	-0.0664	-47	445	456	LLRDYQAMLGVK												Mascot
		1406.78		1406.72	-0.0664	-47	445	456	LLRDYQAMLGVK												Mascot
		1428.67		1428.72	0.053	37	242	253	SMQDVVEDYKSK												Mascot
		1954.02		1954.02	0.0059	3	60	77	SLYNLGGSRSISINLMGR							Oxidation (M)[16]					Mascot
		1954.02		1954.02	0.0059	3	60	77	SLYNLGGSRSISINLMGR							Oxidation (M)[16]					Mascot
	11	Tax_Id=9606 Gene_Symbol=KRT5 cDNA FLJ54081,						IPI00796776		66	97.546		29		51.782
		highly similar to Keratin, type II cytoskeletal 5
		Peptide Information
Project\Project sample_20110622\P10204-1																				8		of		530
		Calc. Mass		Obsrv. Mass	± da	± ppm	Start	End	Sequence					Ion	C. I. %	Modification				Rank	Result Type
							Seq.	Seq.						Score
		819.414		819.445	0.0305	37	407	413	AKQDMAR												Mascot
		835.409		835.429	0.02	24	407	413	AKQDMAR							Oxidation (M)[5]					Mascot
		906.468		906.477	0.009	10	153	159	FLEQQNK												Mascot
		1082.6		1082.61	0.0102	9	144	152	FASFIDKVR												Mascot
		1082.6		1082.61	0.0102	9	144	152	FASFIDKVR					29	51.782						Mascot
		1220.58		1220.65	0.0691	57	211	220	NMQDLVEDLK							Oxidation (M)[2]					Mascot
		1242.56		1242.65	0.0861	69	320	329	TEAESWYQTK												Mascot
		1385.76		1385.74	-0.0274	-20	395	406	NKLAELEEALQK												Mascot
		1385.76		1385.74	-0.0274	-20	395	406	NKLAELEEALQK					14	0						Mascot
		1441.67		1441.78	0.1049	73	258	269	VDALMDEINFMK							Oxidation (M)[5]					Mascot
		1441.67		1441.78	0.1049	73	258	269	VDALMDEINFMK							Oxidation (M)[5]					Mascot
		1553.8		1553.78	-0.0198	-13	414	425	LLREYQELMNTK							Oxidation (M)[9]					Mascot
	12	Tax_Id=9606 Gene_Symbol=DNAH3 Isoform 1 of						IPI00152462		66	97.489
		Dynein heavy chain 3, axonemal
		Peptide Information
		Calc. Mass		Obsrv. Mass	± da	± ppm	Start	End	Sequence					Ion	C. I. %	Modification				Rank	Result Type
							Seq.	Seq.						Score
		819.439		819.445	0.0053	6	3565	3571	MINNAIK							Oxidation (M)[1]					Mascot
		835.494		835.429	-0.0646	-77	1168	1173	RLFFPR												Mascot
		873.504		873.524	0.0199	23	2970	2978	LISGLGGEK												Mascot
		1060.53		1060.57	0.0416	39	225	233	KPSESDLER												Mascot
		1062.51		1062.56	0.0499	47	780	788	DQAEMDLIK												Mascot
		1077.5		1077.58	0.0786	73	3490	3498	EFIAEHMGK							Oxidation (M)[7]					Mascot
		1079.56		1079.54	-0.0196	-18	2197	2205	NDITGRFTR												Mascot
		1129.61		1129.62	0.013	12	3213	3221	EKPELEEKK												Mascot
		1129.61		1129.62	0.013	12	3213	3221	EKPELEEKK												Mascot
		1208.65		1208.6	-0.0538	-45	1920	1929	LYSSLLDEIR												Mascot
		1220.61		1220.65	0.0467	38	2530	2540	MQTAARTQGEK												Mascot
		1228.62		1228.59	-0.0252	-21	1411	1420	CYRTLMGALK							Carbamidomethyl (C)[1], Oxidation (M)[6]					Mascot
		1242.65		1242.65	-0.0019	-2	1112	1121	KFGIVDSYWK												Mascot
		1320.7		1320.66	-0.0336	-25	1234	1245	IYPANAKGMVEK												Mascot
		1323.75		1323.73	-0.0141	-11	2246	2256	MLVQATKTIYR												Mascot
		1344.66		1344.71	0.0472	35	140	152	DRTGQGLPSSGNR												Mascot
		1348.69		1348.74	0.0515	38	2524	2535	ADIVEKMQTAAR							Oxidation (M)[7]					Mascot
Project\Project sample_20110622\P10204-1																				9		of		530
		1369.75		1369.74	-0.0148	-11	177	188	LAFKTSIFSPMK												Mascot
		1385.75		1385.74	-0.0138	-10	177	188	LAFKTSIFSPMK							Oxidation (M)[11]					Mascot
		1385.75		1385.74	-0.0138	-10	177	188	LAFKTSIFSPMK							Oxidation (M)[11]					Mascot
		1400.79		1400.74	-0.0491	-35	3473	3483	MVILRCLRPDK							Carbamidomethyl (C)[6]					Mascot
		1401.74		1401.73	-0.0145	-10	2411	2421	FAIEHISRICR							Carbamidomethyl (C)[10]					Mascot
		1418.73		1418.73	-0.0021	-1	2136	2148	AVVFVDDLNMPAK												Mascot
		1428.69		1428.72	0.0265	19	2319	2329	EDRQVFFNMVK							Oxidation (M)[9]					Mascot
		1441.78		1441.78	-0.0015	-1	3478	3489	CLRPDKMVPAVR							Carbamidomethyl (C)[1]					Mascot
		1441.78		1441.78	-0.0015	-1	3478	3489	CLRPDKMVPAVR					2	0	Carbamidomethyl (C)[1]					Mascot
		1453.75		1453.82	0.0768	53	234	244	YYYYLTNGIRK												Mascot
		1480.74		1480.77	0.0365	25	3078	3090	WALMIDPHGQANK												Mascot
		1496.73		1496.77	0.0422	28	3078	3090	WALMIDPHGQANK							Oxidation (M)[4]					Mascot
		1503.8		1503.68	-0.1121	-75	3746	3757	LLLSLLSMFYCK							Carbamidomethyl (C)[11], Oxidation (M)[8]					Mascot
		1539.83		1539.79	-0.0392	-25	2863	2875	FINHPEFQPAVIK												Mascot
		1953.96		1954.02	0.0605	31	2797	2812	LVMESICIMKGMKPER							Carbamidomethyl (C)[7], Oxidation (M)[3,9]					Mascot
		1953.96		1954.02	0.0605	31	2797	2812	LVMESICIMKGMKPER							Carbamidomethyl (C)[7], Oxidation (M)[3,9]					Mascot
		1956.04		1956.03	-0.0142	-7	2206	2222	HLNIISINAFEDDILTK												Mascot
		2036.04		2035.84	-0.2015	-99	1142	1158	MAEKLQEANFLLEDIQK							Oxidation (M)[1]					Mascot
		2088.02		2088.04	0.0198	9	1848	1864	CGMIYMEPHQLGWKPLK							Carbamidomethyl (C)[1]					Mascot
		2354.29		2354.21	-0.0761	-32	3549	3571	TQTISLGQGQGPIAAKMI												Mascot
									NNAIK
		2449.19		2449.29	0.0977	40	1975	1994	FDVFFRNLIMGMDDNHP												Mascot
									RPK
		2531.27		2531.17	-0.0986	-39	1359	1378	VSDLNDFQWISQLRYYW												Mascot
									VAK
	13	Tax_Id=9606 Gene_Symbol=CCDC88C Isoform 2 of						IPI00029170		64	96.02
		Protein Daple
		Peptide Information
		Calc. Mass		Obsrv. Mass	± da	± ppm	Start	End	Sequence					Ion	C. I. %	Modification				Rank	Result Type
							Seq.	Seq.						Score
		819.367		819.445	0.0781	95	339	346	ASGPEACK							Carbamidomethyl (C)[7]					Mascot
		911.473		911.435	-0.0379	-42	155	161	HEYPLPR												Mascot
		911.473		911.435	-0.0379	-42	155	161	HEYPLPR												Mascot
		1062.57		1062.56	-0.0055	-5	509	518	SPDLAPHLGR												Mascot
		1081.55		1081.56	0.0136	13	14	23	GSPHRGSLDR												Mascot
		1129.62		1129.62	0.0017	2	471	481	SGEVATITPVR												Mascot
		1129.62		1129.62	0.0017	2	471	481	SGEVATITPVR												Mascot
		1220.63		1220.65	0.0175	14	248	258	MPTNFVAPTVK							Oxidation (M)[1]					Mascot
		1228.64		1228.59	-0.0468	-38	143	154	EASTPGRNALGR												Mascot
Project\Project sample_20110622\P10204-1				1228.59																10	Mascot	of		530
		1308.62		1308.66	0.037	28	519	530	ALEDCSRGSVSK							Carbamidomethyl (C)[5]					Mascot
		1385.73		1385.74	0.0076	5	308	321	QAPVPPASHAPASR												Mascot
		1385.73		1385.74	0.0076	5	308	321	QAPVPPASHAPASR												Mascot
		1453.68		1453.82	0.1437	99	123	135	SESFSSEDLIPSR												Mascot
		1550.87		1550.81	-0.0535	-34	467	481	APPRSGEVATITPVR												Mascot
		1550.87		1550.81	-0.0535	-34	467	481	APPRSGEVATITPVR												Mascot
		1624.76		1624.88	0.1248	77	19	33	GSLDRTDASTDLAMR							Oxidation (M)[14]					Mascot
	14	Tax_Id=9606 Gene_Symbol=KRT7 KRT7 protein						IPI00655639		63	95.535		51		99.709
		(Fragment)
		Peptide Information
		Calc. Mass		Obsrv. Mass	± da	± ppm	Start	End	Sequence					Ion	C. I. %	Modification				Rank	Result Type
							Seq.	Seq.						Score
		1363.64		1363.7	0.0617	45	75	85	NTRNEISEMNR												Mascot
		1441.78		1441.78	-0.0007	0	90	101	LQAEIDNIKNQR												Mascot
		1441.78		1441.78	-0.0007	0	90	101	LQAEIDNIKNQR					51	99.709						Mascot
	15	Tax_Id=9606 Gene_Symbol=KRT5 Keratin, type II						IPI00009867		62	94.507		29		51.782
		cytoskeletal 5
		Peptide Information
		Calc. Mass		Obsrv. Mass	± da	± ppm	Start	End	Sequence					Ion	C. I. %	Modification				Rank	Result Type
							Seq.	Seq.						Score
		819.414		819.445	0.0305	37	442	448	AKQDMAR												Mascot
		835.409		835.429	0.02	24	442	448	AKQDMAR							Oxidation (M)[5]					Mascot
		906.468		906.477	0.009	10	188	194	FLEQQNK												Mascot
		1082.6		1082.61	0.0102	9	179	187	FASFIDKVR												Mascot
		1082.6		1082.61	0.0102	9	179	187	FASFIDKVR					29	51.782						Mascot
		1242.56		1242.65	0.0861	69	355	364	TEAESWYQTK												Mascot
		1385.76		1385.74	-0.0274	-20	430	441	NKLAELEEALQK												Mascot
		1385.76		1385.74	-0.0274	-20	430	441	NKLAELEEALQK					14	0						Mascot
		1441.67		1441.78	0.1049	73	293	304	VDALMDEINFMK							Oxidation (M)[5]					Mascot
		1441.67		1441.78	0.1049	73	293	304	VDALMDEINFMK							Oxidation (M)[5]					Mascot
		1480.71		1480.77	0.063	43	246	257	NMQDLVEDFKNK												Mascot
		1496.7		1496.77	0.0686	46	246	257	NMQDLVEDFKNK							Oxidation (M)[2]					Mascot
		1553.8		1553.78	-0.0198	-13	449	460	LLREYQELMNTK							Oxidation (M)[9]					Mascot
	16	Tax_Id=9606 Gene_Symbol=MACF1 620 kDa protein						IPI01012199		56	74.891		27		18.49
		Protein Group
Project\Project sample_20110622\P10204-1																				11		of		530
		Tax_Id=9606 Gene_Symbol=MACF1 Isoform 2 of						IPI00256861
		Microtubule-actin cross-linking factor 1, isoforms 1/2/3/5
		Peptide Information
		Calc. Mass		Obsrv. Mass	± da	± ppm	Start	End	Sequence					Ion	C. I. %	Modification				Rank	Result Type
							Seq.	Seq.						Score
		819.436		819.445	0.0087	11	1913	1919	YTALHSK												Mascot
		870.523		870.455	-0.0681	-78	3736	3743	LMALGPIR												Mascot
		932.48		932.481	0.0018	2	5098	5105	DQDGKITR												Mascot
		1062.56		1062.56	0.0057	5	4673	4681	LDNFLGEVR												Mascot
		1082.52		1082.61	0.0909	84	1882	1890	VLDMENSFK												Mascot
		1082.52		1082.61	0.0909	84	1882	1890	VLDMENSFK												Mascot
		1129.58		1129.62	0.0381	34	3705	3714	VDEIDAAIQR												Mascot
		1129.58		1129.62	0.0381	34	3705	3714	VDEIDAAIQR					27	18.49						Mascot
		1208.65		1208.6	-0.0539	-45	2240	2249	DFTELQKTVK												Mascot
		1220.65		1220.65	-0.0002	0	5106	5116	QEFIDGILASK												Mascot
		1242.68		1242.65	-0.0303	-24	3487	3498	AALLDQALSNAR												Mascot
		1245.67		1245.65	-0.0193	-15	4454	4464	TEQSVALLEQK												Mascot
		1320.73		1320.66	-0.0627	-47	1870	1881	GDLRFVTISGQK												Mascot
		1323.79		1323.73	-0.0583	-44	3670	3680	ALLELVPWRAR												Mascot
		1341.78		1341.75	-0.0333	-25	2809	2819	RTLQNQLVELK												Mascot
		1341.78		1341.75	-0.0333	-25	2809	2819	RTLQNQLVELK					4	0						Mascot
		1344.68		1344.71	0.0333	25	56	67	KSQDSVLDPAER												Mascot
		1385.77		1385.74	-0.0387	-28	1505	1516	KQISEQLNALNK												Mascot
		1385.77		1385.74	-0.0387	-28	1505	1516	KQISEQLNALNK					6	0						Mascot
		1400.79		1400.74	-0.0556	-40	5404	5416	GLNKPSKIPTMSK												Mascot
		1401.81		1401.73	-0.0827	-59	136	147	LQNVQIALDFLK												Mascot
		1406.74		1406.72	-0.0225	-16	4647	4658	QPVYDTTIRTGR												Mascot
		1406.74		1406.72	-0.0225	-16	4647	4658	QPVYDTTIRTGR												Mascot
		1428.77		1428.72	-0.0487	-34	5052	5063	LNDALDRLEELK												Mascot
		1441.8		1441.78	-0.0199	-14	5038	5048	WQQVWLLALER												Mascot
		1441.8		1441.78	-0.0258	-18	1844	1857	GGSSPETLPSLLKR												Mascot
		1480.79		1480.77	-0.021	-14	3269	3281	IAQLQEALLHCGK							Carbamidomethyl (C)[11]					Mascot
		1523.74		1523.77	0.0325	21	4203	4214	VEVYQQQIEMEK												Mascot
		1539.74		1539.79	0.0567	37	4203	4214	VEVYQQQIEMEK							Oxidation (M)[10]					Mascot
		1624.73		1624.88	0.1571	97	2000	2013	DIMEIEGEPAPDHR							Oxidation (M)[3]					Mascot
		1628.75		1628.88	0.1301	80	2423	2437	SMDAMSSPTKTETVK							Oxidation (M)[2]					Mascot
		1680.76		1680.85	0.0885	53	2278	2293	ETEGSIPPTETSMSAK							Oxidation (M)[13]					Mascot
Project\Project sample_20110622\P10204-1																				12		of		530
		1731.98		1731.89	-0.0821	-47	1390	1404	TRYTALVTLTTQHVK												Mascot
		1772.97		1772.92	-0.0466	-26	1433	1448	ELLGWVSTLARNTQGK												Mascot
		1797.9		1797.84	-0.0555	-31	4020	4033	LDQMVFFWEDIKAR												Mascot
		1813.89		1813.88	-0.0142	-8	4020	4033	LDQMVFFWEDIKAR							Oxidation (M)[4]					Mascot
		2455.26		2455.22	-0.0381	-16	936	955	VEQSYQKVMALWHQLHV							Oxidation (M)[9]					Mascot
									NTK
	17	Tax_Id=9606 Gene_Symbol=VIM Vimentin variant 3						IPI00975690		55	71.827
		Peptide Information
		Calc. Mass		Obsrv. Mass	± da	± ppm	Start	End	Sequence					Ion	C. I. %	Modification				Rank	Result Type
							Seq.	Seq.						Score
		870.436		870.455	0.0193	22	114	120	FANYIDK												Mascot
		906.468		906.477	0.009	10	123	129	FLEQQNK												Mascot
		932.468		932.481	0.0131	14	403	410	LLEGEESR												Mascot
		1060.56		1060.57	0.0052	5	402	410	KLLEGEESR												Mascot
		1062.52		1062.56	0.0388	37	189	196	LQEEMLQR							Oxidation (M)[5]					Mascot
		1308.65		1308.66	0.004	3	293	304	SKFADLSEAANR												Mascot
		1320.63		1320.66	0.032	24	335	345	GTNESLERQMR												Mascot
		1323.62		1323.73	0.1137	86	197	207	EEAENTLQSFR												Mascot
		1363.63		1363.7	0.0729	53	1	12	MSTRSVSSSSYR							Oxidation (M)[1]					Mascot
		1423.76		1423.76	0.0023	2	391	402	MALDIEIATYRK												Mascot
		1428.71		1428.72	0.0088	6	51	64	SLYASSPGGVYATR												Mascot
		1539.91		1539.79	-0.1178	-76	130	143	ILLAELEQLKGQGK												Mascot
	18	Tax_Id=9606 Gene_Symbol=MACF1 Isoform 1 of						IPI00550385		54	64.533		27		18.49
		Microtubule-actin cross-linking factor 1, isoforms 1/2/3/5
		Peptide Information
		Calc. Mass		Obsrv. Mass	± da	± ppm	Start	End	Sequence					Ion	C. I. %	Modification				Rank	Result Type
							Seq.	Seq.						Score
		819.436		819.445	0.0087	11	1878	1884	YTALHSK												Mascot
		870.523		870.455	-0.0681	-78	3680	3687	LMALGPIR												Mascot
		932.48		932.481	0.0018	2	5042	5049	DQDGKITR												Mascot
		1062.56		1062.56	0.0057	5	4617	4625	LDNFLGEVR												Mascot
		1082.52		1082.61	0.0909	84	1847	1855	VLDMENSFK												Mascot
		1082.52		1082.61	0.0909	84	1847	1855	VLDMENSFK												Mascot
		1129.58		1129.62	0.0381	34	3649	3658	VDEIDAAIQR												Mascot
		1129.58		1129.62	0.0381	34	3649	3658	VDEIDAAIQR					27	18.49						Mascot
		1208.65		1208.6	-0.0539	-45	2205	2214	DFTELQKTVK												Mascot
Project\Project sample_20110622\P10204-1																				13		of		530
		1220.65		1220.65	-0.0002	0	5050	5060	QEFIDGILASK												Mascot
		1242.68		1242.65	-0.0303	-24	3431	3442	AALLDQALSNAR												Mascot
		1245.67		1245.65	-0.0193	-15	4398	4408	TEQSVALLEQK												Mascot
		1320.73		1320.66	-0.0627	-47	1835	1846	GDLRFVTISGQK												Mascot
		1323.79		1323.73	-0.0583	-44	3614	3624	ALLELVPWRAR												Mascot
		1341.78		1341.75	-0.0333	-25	2753	2763	RTLQNQLVELK												Mascot
		1341.78		1341.75	-0.0333	-25	2753	2763	RTLQNQLVELK					4	0						Mascot
		1344.6		1344.71	0.1052	78	945	956	SSAPGECHQIMK							Carbamidomethyl (C)[7]					Mascot
		1385.77		1385.74	-0.0387	-28	1470	1481	KQISEQLNALNK												Mascot
		1385.77		1385.74	-0.0387	-28	1470	1481	KQISEQLNALNK					6	0						Mascot
		1400.79		1400.74	-0.0556	-40	5348	5360	GLNKPSKIPTMSK												Mascot
		1401.81		1401.73	-0.0827	-59	101	112	LQNVQIALDFLK												Mascot
		1406.74		1406.72	-0.0225	-16	4591	4602	QPVYDTTIRTGR												Mascot
		1406.74		1406.72	-0.0225	-16	4591	4602	QPVYDTTIRTGR												Mascot
		1428.77		1428.72	-0.0487	-34	4996	5007	LNDALDRLEELK												Mascot
		1441.8		1441.78	-0.0199	-14	4982	4992	WQQVWLLALER												Mascot
		1441.8		1441.78	-0.0258	-18	1809	1822	GGSSPETLPSLLKR												Mascot
		1480.79		1480.77	-0.021	-14	3213	3225	IAQLQEALLHCGK							Carbamidomethyl (C)[11]					Mascot
		1523.74		1523.77	0.0325	21	4147	4158	VEVYQQQIEMEK												Mascot
		1539.74		1539.79	0.0567	37	4147	4158	VEVYQQQIEMEK							Oxidation (M)[10]					Mascot
		1624.73		1624.88	0.1571	97	1965	1978	DIMEIEGEPAPDHR							Oxidation (M)[3]					Mascot
		1628.75		1628.88	0.1301	80	2367	2381	SMDAMSSPTKTETVK							Oxidation (M)[2]					Mascot
		1680.76		1680.85	0.0885	53	2243	2258	ETEGSIPPTETSMSAK							Oxidation (M)[13]					Mascot
		1731.98		1731.89	-0.0821	-47	1355	1369	TRYTALVTLTTQHVK												Mascot
		1772.97		1772.92	-0.0466	-26	1398	1413	ELLGWVSTLARNTQGK												Mascot
		1797.9		1797.84	-0.0555	-31	3964	3977	LDQMVFFWEDIKAR												Mascot
		1813.89		1813.88	-0.0142	-8	3964	3977	LDQMVFFWEDIKAR							Oxidation (M)[4]					Mascot
		2455.26		2455.22	-0.0381	-16	901	920	VEQSYQKVMALWHQLHV							Oxidation (M)[9]					Mascot
									NTK
	19	Tax_Id=9606 Gene_Symbol=MACF1 Isoform 5 of						IPI00478226		53	57.359		27		18.49
		Microtubule-actin cross-linking factor 1, isoforms 1/2/3/5
		Peptide Information
		Calc. Mass		Obsrv. Mass	± da	± ppm	Start	End	Sequence					Ion	C. I. %	Modification				Rank	Result Type
							Seq.	Seq.						Score
		819.436		819.445	0.0087	11	1913	1919	YTALHSK												Mascot
		870.523		870.455	-0.0681	-78	3606	3613	LMALGPIR												Mascot
		932.48		932.481	0.0018	2	4968	4975	DQDGKITR												Mascot
Project\Project sample_20110622\P10204-1																				14		of		530
		1062.56		1062.56	0.0057	5	4543	4551	LDNFLGEVR												Mascot
		1082.52		1082.61	0.0909	84	1882	1890	VLDMENSFK												Mascot
		1082.52		1082.61	0.0909	84	1882	1890	VLDMENSFK												Mascot
		1129.58		1129.62	0.0381	34	3575	3584	VDEIDAAIQR												Mascot
		1129.58		1129.62	0.0381	34	3575	3584	VDEIDAAIQR					27	18.49						Mascot
		1208.65		1208.6	-0.0539	-45	2240	2249	DFTELQKTVK												Mascot
		1220.65		1220.65	-0.0002	0	4976	4986	QEFIDGILASK												Mascot
		1245.67		1245.65	-0.0193	-15	4324	4334	TEQSVALLEQK												Mascot
		1320.73		1320.66	-0.0627	-47	1870	1881	GDLRFVTISGQK												Mascot
		1323.79		1323.73	-0.0583	-44	3540	3550	ALLELVPWRAR												Mascot
		1341.78		1341.75	-0.0333	-25	2788	2798	RTLQNQLVELK												Mascot
		1341.78		1341.75	-0.0333	-25	2788	2798	RTLQNQLVELK					4	0						Mascot
		1344.68		1344.71	0.0333	25	56	67	KSQDSVLDPAER												Mascot
		1385.77		1385.74	-0.0387	-28	1505	1516	KQISEQLNALNK												Mascot
		1385.77		1385.74	-0.0387	-28	1505	1516	KQISEQLNALNK					6	0						Mascot
		1400.79		1400.74	-0.0556	-40	5274	5286	GLNKPSKIPTMSK												Mascot
		1401.81		1401.73	-0.0827	-59	136	147	LQNVQIALDFLK												Mascot
		1406.74		1406.72	-0.0225	-16	4517	4528	QPVYDTTIRTGR												Mascot
		1406.74		1406.72	-0.0225	-16	4517	4528	QPVYDTTIRTGR												Mascot
		1428.77		1428.72	-0.0487	-34	4922	4933	LNDALDRLEELK												Mascot
		1441.8		1441.78	-0.0199	-14	4908	4918	WQQVWLLALER												Mascot
		1441.8		1441.78	-0.0258	-18	1844	1857	GGSSPETLPSLLKR												Mascot
		1480.79		1480.77	-0.021	-14	3248	3260	IAQLQEALLHCGK							Carbamidomethyl (C)[11]					Mascot
		1523.74		1523.77	0.0325	21	4073	4084	VEVYQQQIEMEK												Mascot
		1539.74		1539.79	0.0567	37	4073	4084	VEVYQQQIEMEK							Oxidation (M)[10]					Mascot
		1624.73		1624.88	0.1571	97	2000	2013	DIMEIEGEPAPDHR							Oxidation (M)[3]					Mascot
		1628.75		1628.88	0.1301	80	2402	2416	SMDAMSSPTKTETVK							Oxidation (M)[2]					Mascot
		1680.76		1680.85	0.0885	53	2278	2293	ETEGSIPPTETSMSAK							Oxidation (M)[13]					Mascot
		1731.98		1731.89	-0.0821	-47	1390	1404	TRYTALVTLTTQHVK												Mascot
		1772.97		1772.92	-0.0466	-26	1433	1448	ELLGWVSTLARNTQGK												Mascot
		1797.9		1797.84	-0.0555	-31	3890	3903	LDQMVFFWEDIKAR												Mascot
		1813.89		1813.88	-0.0142	-8	3890	3903	LDQMVFFWEDIKAR							Oxidation (M)[4]					Mascot
		2455.26		2455.22	-0.0381	-16	936	955	VEQSYQKVMALWHQLHV							Oxidation (M)[9]					Mascot
									NTK
	20	Tax_Id=9606 Gene_Symbol=VIM Vimentin						IPI00418471		53	55.349
		Peptide Information
							Start	End						Ion
Project\Project sample_20110622\P10204-1		Calc. Mass		Obsrv. Mass	± da	± ppm			Sequence						C. I. %	Modification				Rank	15	Result Type	of	530
							Seq.	Seq.						Score
		870.436		870.455	0.0193	22	114	120	FANYIDK												Mascot
		906.468		906.477	0.009	10	123	129	FLEQQNK												Mascot
		932.468		932.481	0.0131	14	403	410	LLEGEESR												Mascot
		1060.56		1060.57	0.0052	5	402	410	KLLEGEESR												Mascot
		1062.52		1062.56	0.0388	37	189	196	LQEEMLQR							Oxidation (M)[5]					Mascot
		1308.65		1308.66	0.004	3	293	304	SKFADLSEAANR												Mascot
		1320.63		1320.66	0.032	24	335	345	GTNESLERQMR												Mascot
		1323.62		1323.73	0.1137	86	197	207	EEAENTLQSFR												Mascot
		1363.63		1363.7	0.0729	53	1	12	MSTRSVSSSSYR							Oxidation (M)[1]					Mascot
		1423.76		1423.76	0.0023	2	391	402	MALDIEIATYRK												Mascot
		1428.71		1428.72	0.0088	6	51	64	SLYASSPGGVYATR												Mascot
		1539.91		1539.79	-0.1178	-76	130	143	ILLAELEQLKGQGK												Mascot
Gel Idx/Pos			269/K21						Instr./Gel Origin			ak044/Sample Project 20110602					Process Status	Analysis Succeeded
Plate [#] Name			[1] Sample Project 20110602						Instrument Sample Name								Spectra	11
Rank		Protein Name						Accession No.		Protein	Protein		Total Ion		Total Ion
										Score	Score		Score		C. I. %
											C. I. %
	1	Tax_Id=9606 Gene_Symbol=ACTG1 cDNA FLJ57283,						IPI00930226		786	100		595		100
		highly similar to Actin, cytoplasmic 2
		Peptide Information
		Calc. Mass		Obsrv. Mass	± da	± ppm	Start	End	Sequence					Ion	C. I. %	Modification				Rank	Result Type
							Seq.	Seq.						Score
		800.535		800.531	-0.004	-5	62	68	RGILTLK												Mascot
		905.451		905.456	0.0052	6	266	272	CDVDIRK							Carbamidomethyl (C)[1]					Mascot
		923.567		923.568	0.001	1	310	317	IIAPPERK												Mascot
		923.567		923.568	0.001	1	310	317	IIAPPERK					21	0						Mascot
		976.448		976.461	0.0129	13	19	28	AGFAGDDAPR												Mascot
		976.448		976.461	0.0129	13	19	28	AGFAGDDAPR					68	99.995						Mascot
		998.486		998.448	-0.0381	-38	165	172	DLTDYLMK												Mascot
		1036.65		1036.65	-0.0004	0	308	316	IKIIAPPER												Mascot
		1036.65		1036.65	-0.0004	0	308	316	IKIIAPPER					23	0						Mascot
		1132.53		1132.53	0.0044	4	178	187	GYSFTTTAER												Mascot
		1132.53		1132.53	0.0044	4	178	187	GYSFTTTAER					56	99.913						Mascot
		1198.71		1198.72	0.0116	10	29	39	AVFPSIVGRPR												Mascot
		1198.71		1198.72	0.0116	10	29	39	AVFPSIVGRPR					42	97.815						Mascot
Project\Project sample_20110622\P10204-1				1198.72																16	Mascot	of		530
		1203.56		1203.6	0.0382	32	40	50	HQGVMVGMGQK							Oxidation (M)[5,8]					Mascot
		1354.62		1354.62	0.0001	0	51	62	DSYVGDEAQSKR												Mascot
		1354.62		1354.62	0.0001	0	51	62	DSYVGDEAQSKR					65	99.99						Mascot
		1516.7		1516.7	-0.001	-1	341	353	QEYDESGPSIVHR												Mascot
		1516.7		1516.7	-0.001	-1	341	353	QEYDESGPSIVHR					83	100						Mascot
		1629.82		1629.81	-0.0088	-5	178	191	GYSFTTTAEREIVR												Mascot
		1639.84		1639.85	0.0097	6	159	172	LDLAGRDLTDYLMK							Oxidation (M)[13]					Mascot
		1639.84		1639.85	0.0097	6	159	172	LDLAGRDLTDYLMK					2	0	Oxidation (M)[13]					Mascot
		1644.8		1644.79	-0.0076	-5	341	354	QEYDESGPSIVHRK												Mascot
		1744.89		1744.88	-0.0071	-4	173	187	ILTERGYSFTTTAER												Mascot
		1790.89		1790.89	-0.0056	-3	220	235	SYELPDGQVITIGNER												Mascot
		1790.89		1790.89	-0.0056	-3	220	235	SYELPDGQVITIGNER					132	100						Mascot
		1954.06		1954.07	0.002	1	96	113	VAPEEHPVLLTEAPLNPK												Mascot
		1954.06		1954.07	0.002	1	96	113	VAPEEHPVLLTEAPLNPK					103	100						Mascot
		2094.06		2094.04	-0.0202	-10	220	237	SYELPDGQVITIGNERFR												Mascot
		2215.07		2215.02	-0.0489	-22	273	293	DLYANTVLSGGTTMYPGI												Mascot
									ADR
		2231.06		2231.06	-0.0024	-1	273	293	DLYANTVLSGGTTMYPGI							Oxidation (M)[14]					Mascot
									ADR
		2295.25		2295.19	-0.0574	-25	96	116	VAPEEHPVLLTEAPLNPK												Mascot
									ANR
	2	Tax_Id=9606 Gene_Symbol=ACTB cDNA FLJ52842,						IPI00894365		782	100		595		100
		highly similar to Actin, cytoplasmic 1
		Peptide Information
		Calc. Mass		Obsrv. Mass	± da	± ppm	Start	End	Sequence					Ion	C. I. %	Modification				Rank	Result Type
							Seq.	Seq.						Score
		800.535		800.531	-0.004	-5	62	68	RGILTLK												Mascot
		905.451		905.456	0.0052	6	261	267	CDVDIRK							Carbamidomethyl (C)[1]					Mascot
		923.567		923.568	0.001	1	305	312	IIAPPERK												Mascot
		923.567		923.568	0.001	1	305	312	IIAPPERK					21	0						Mascot
		976.448		976.461	0.0129	13	19	28	AGFAGDDAPR												Mascot
		976.448		976.461	0.0129	13	19	28	AGFAGDDAPR					68	99.995						Mascot
		998.486		998.448	-0.0381	-38	160	167	DLTDYLMK												Mascot
		1036.65		1036.65	-0.0004	0	303	311	IKIIAPPER												Mascot
		1036.65		1036.65	-0.0004	0	303	311	IKIIAPPER					23	0						Mascot
		1132.53		1132.53	0.0044	4	173	182	GYSFTTTAER												Mascot
		1132.53		1132.53	0.0044	4	173	182	GYSFTTTAER					56	99.913						Mascot
		1198.71		1198.72	0.0116	10	29	39	AVFPSIVGRPR												Mascot
Project\Project sample_20110622\P10204-1																				17		of		530
		1198.71		1198.72	0.0116	10	29	39	AVFPSIVGRPR					42	97.815						Mascot
		1203.56		1203.6	0.0382	32	40	50	HQGVMVGMGQK							Oxidation (M)[5,8]					Mascot
		1354.62		1354.62	0.0001	0	51	62	DSYVGDEAQSKR												Mascot
		1354.62		1354.62	0.0001	0	51	62	DSYVGDEAQSKR					65	99.99						Mascot
		1516.7		1516.7	-0.001	-1	336	348	QEYDESGPSIVHR												Mascot
		1516.7		1516.7	-0.001	-1	336	348	QEYDESGPSIVHR					83	100						Mascot
		1629.82		1629.81	-0.0088	-5	173	186	GYSFTTTAEREIVR												Mascot
		1639.84		1639.85	0.0097	6	154	167	LDLAGRDLTDYLMK							Oxidation (M)[13]					Mascot
		1639.84		1639.85	0.0097	6	154	167	LDLAGRDLTDYLMK					2	0	Oxidation (M)[13]					Mascot
		1644.8		1644.79	-0.0076	-5	336	349	QEYDESGPSIVHRK												Mascot
		1744.89		1744.88	-0.0071	-4	168	182	ILTERGYSFTTTAER												Mascot
		1790.89		1790.89	-0.0056	-3	215	230	SYELPDGQVITIGNER												Mascot
		1790.89		1790.89	-0.0056	-3	215	230	SYELPDGQVITIGNER					132	100						Mascot
		1954.06		1954.07	0.002	1	96	113	VAPEEHPVLLTEAPLNPK												Mascot
		1954.06		1954.07	0.002	1	96	113	VAPEEHPVLLTEAPLNPK					103	100						Mascot
		2094.06		2094.04	-0.0202	-10	215	232	SYELPDGQVITIGNERFR												Mascot
		2215.07		2215.02	-0.0489	-22	268	288	DLYANTVLSGGTTMYPGI												Mascot
									ADR
		2231.06		2231.06	-0.0024	-1	268	288	DLYANTVLSGGTTMYPGI							Oxidation (M)[14]					Mascot
									ADR
		2295.25		2295.19	-0.0574	-25	96	116	VAPEEHPVLLTEAPLNPK												Mascot
									ANR
	3	Tax_Id=9606 Gene_Symbol=ACTB Actin, cytoplasmic 1						IPI00021439		780	100		595		100
		Protein Group
		Tax_Id=9606 Gene_Symbol=ACTG1 37 kDa protein						IPI01011344
		Tax_Id=9606 Gene_Symbol=ACTG1 Actin, cytoplasmic						IPI00021440
		2
		Peptide Information
		Calc. Mass		Obsrv. Mass	± da	± ppm	Start	End	Sequence					Ion	C. I. %	Modification				Rank	Result Type
							Seq.	Seq.						Score
		800.535		800.531	-0.004	-5	62	68	RGILTLK												Mascot
		905.451		905.456	0.0052	6	285	291	CDVDIRK							Carbamidomethyl (C)[1]					Mascot
		923.567		923.568	0.001	1	329	336	IIAPPERK												Mascot
		923.567		923.568	0.001	1	329	336	IIAPPERK					21	0						Mascot
		976.448		976.461	0.0129	13	19	28	AGFAGDDAPR												Mascot
		976.448		976.461	0.0129	13	19	28	AGFAGDDAPR					68	99.995						Mascot
		998.486		998.448	-0.0381	-38	184	191	DLTDYLMK												Mascot
		1036.65		1036.65	-0.0004	0	327	335	IKIIAPPER												Mascot
		1036.65		1036.65	-0.0004	0	327	335	IKIIAPPER					23	0						Mascot
Project\Project sample_20110622\P10204-1				1036.65																18	Mascot	of		530
		1132.53		1132.53	0.0044	4	197	206	GYSFTTTAER												Mascot
		1132.53		1132.53	0.0044	4	197	206	GYSFTTTAER					56	99.913						Mascot
		1198.71		1198.72	0.0116	10	29	39	AVFPSIVGRPR												Mascot
		1198.71		1198.72	0.0116	10	29	39	AVFPSIVGRPR					42	97.815						Mascot
		1203.56		1203.6	0.0382	32	40	50	HQGVMVGMGQK							Oxidation (M)[5,8]					Mascot
		1354.62		1354.62	0.0001	0	51	62	DSYVGDEAQSKR												Mascot
		1354.62		1354.62	0.0001	0	51	62	DSYVGDEAQSKR					65	99.99						Mascot
		1516.7		1516.7	-0.001	-1	360	372	QEYDESGPSIVHR												Mascot
		1516.7		1516.7	-0.001	-1	360	372	QEYDESGPSIVHR					83	100						Mascot
		1629.82		1629.81	-0.0088	-5	197	210	GYSFTTTAEREIVR												Mascot
		1639.84		1639.85	0.0097	6	178	191	LDLAGRDLTDYLMK							Oxidation (M)[13]					Mascot
		1639.84		1639.85	0.0097	6	178	191	LDLAGRDLTDYLMK					2	0	Oxidation (M)[13]					Mascot
		1644.8		1644.79	-0.0076	-5	360	373	QEYDESGPSIVHRK												Mascot
		1744.89		1744.88	-0.0071	-4	192	206	ILTERGYSFTTTAER												Mascot
		1790.89		1790.89	-0.0056	-3	239	254	SYELPDGQVITIGNER												Mascot
		1790.89		1790.89	-0.0056	-3	239	254	SYELPDGQVITIGNER					132	100						Mascot
		1954.06		1954.07	0.002	1	96	113	VAPEEHPVLLTEAPLNPK												Mascot
		1954.06		1954.07	0.002	1	96	113	VAPEEHPVLLTEAPLNPK					103	100						Mascot
		2094.06		2094.04	-0.0202	-10	239	256	SYELPDGQVITIGNERFR												Mascot
		2215.07		2215.02	-0.0489	-22	292	312	DLYANTVLSGGTTMYPGI												Mascot
									ADR
		2231.06		2231.06	-0.0024	-1	292	312	DLYANTVLSGGTTMYPGI							Oxidation (M)[14]					Mascot
									ADR
		2295.25		2295.19	-0.0574	-25	96	116	VAPEEHPVLLTEAPLNPK												Mascot
									ANR
	4	Tax_Id=9606 Gene_Symbol=ACTB cDNA FLJ55253,						IPI01015522		682	100		530		100
		highly similar to Actin, cytoplasmic 1
		Peptide Information
		Calc. Mass		Obsrv. Mass	± da	± ppm	Start	End	Sequence					Ion	C. I. %	Modification				Rank	Result Type
							Seq.	Seq.						Score
		905.451		905.456	0.0052	6	257	263	CDVDIRK							Carbamidomethyl (C)[1]					Mascot
		923.567		923.568	0.001	1	301	308	IIAPPERK												Mascot
		923.567		923.568	0.001	1	301	308	IIAPPERK					21	0						Mascot
		976.448		976.461	0.0129	13	19	28	AGFAGDDAPR												Mascot
		976.448		976.461	0.0129	13	19	28	AGFAGDDAPR					68	99.995						Mascot
		998.486		998.448	-0.0381	-38	156	163	DLTDYLMK												Mascot
		1036.65		1036.65	-0.0004	0	299	307	IKIIAPPER												Mascot
		1036.65		1036.65	-0.0004	0	299	307	IKIIAPPER					23	0						Mascot
Project\Project sample_20110622\P10204-1																				19		of		530
		1132.53		1132.53	0.0044	4	169	178	GYSFTTTAER												Mascot
		1132.53		1132.53	0.0044	4	169	178	GYSFTTTAER					56	99.913						Mascot
		1198.71		1198.72	0.0116	10	29	39	AVFPSIVGRPR												Mascot
		1198.71		1198.72	0.0116	10	29	39	AVFPSIVGRPR					42	97.815						Mascot
		1516.7		1516.7	-0.001	-1	332	344	QEYDESGPSIVHR												Mascot
		1516.7		1516.7	-0.001	-1	332	344	QEYDESGPSIVHR					83	100						Mascot
		1629.82		1629.81	-0.0088	-5	169	182	GYSFTTTAEREIVR												Mascot
		1639.84		1639.85	0.0097	6	150	163	LDLAGRDLTDYLMK							Oxidation (M)[13]					Mascot
		1639.84		1639.85	0.0097	6	150	163	LDLAGRDLTDYLMK					2	0	Oxidation (M)[13]					Mascot
		1644.8		1644.79	-0.0076	-5	332	345	QEYDESGPSIVHRK												Mascot
		1744.89		1744.88	-0.0071	-4	164	178	ILTERGYSFTTTAER												Mascot
		1790.89		1790.89	-0.0056	-3	211	226	SYELPDGQVITIGNER												Mascot
		1790.89		1790.89	-0.0056	-3	211	226	SYELPDGQVITIGNER					132	100						Mascot
		1954.06		1954.07	0.002	1	68	85	VAPEEHPVLLTEAPLNPK												Mascot
		1954.06		1954.07	0.002	1	68	85	VAPEEHPVLLTEAPLNPK					103	100						Mascot
		2094.06		2094.04	-0.0202	-10	211	228	SYELPDGQVITIGNERFR												Mascot
		2215.07		2215.02	-0.0489	-22	264	284	DLYANTVLSGGTTMYPGI												Mascot
									ADR
		2231.06		2231.06	-0.0024	-1	264	284	DLYANTVLSGGTTMYPGI							Oxidation (M)[14]					Mascot
									ADR
		2295.25		2295.19	-0.0574	-25	68	88	VAPEEHPVLLTEAPLNPK												Mascot
									ANR
	5	Tax_Id=9606 Gene_Symbol=ACTC1 38 kDa protein						IPI01011107		430	100		354		100
		Protein Group
		Tax_Id=9606 Gene_Symbol=ACTA1 cDNA FLJ39583						IPI00878173
		fis, clone SKMUS2004897, highly similar to ACTIN,
		ALPHA SKELETAL MUSCLE
		Peptide Information
		Calc. Mass		Obsrv. Mass	± da	± ppm	Start	End	Sequence					Ion	C. I. %	Modification				Rank	Result Type
							Seq.	Seq.						Score
		800.535		800.531	-0.004	-5	64	70	RGILTLK												Mascot
		923.567		923.568	0.001	1	296	303	IIAPPERK												Mascot
		923.567		923.568	0.001	1	296	303	IIAPPERK					21	0						Mascot
		976.448		976.461	0.0129	13	21	30	AGFAGDDAPR												Mascot
		976.448		976.461	0.0129	13	21	30	AGFAGDDAPR					68	99.995						Mascot
		998.486		998.448	-0.0381	-38	151	158	DLTDYLMK												Mascot
		1036.65		1036.65	-0.0004	0	294	302	IKIIAPPER												Mascot
		1036.65		1036.65	-0.0004	0	294	302	IKIIAPPER					23	0						Mascot
		1198.71		1198.72	0.0116	10	31	41	AVFPSIVGRPR												Mascot
Project\Project sample_20110622\P10204-1																				20		of		530
		1198.71		1198.72	0.0116	10	31	41	AVFPSIVGRPR					42	97.815						Mascot
		1203.56		1203.6	0.0382	32	42	52	HQGVMVGMGQK							Oxidation (M)[5,8]					Mascot
		1354.62		1354.62	0.0001	0	53	64	DSYVGDEAQSKR												Mascot
		1354.62		1354.62	0.0001	0	53	64	DSYVGDEAQSKR					65	99.99						Mascot
		1639.84		1639.85	0.0097	6	145	158	LDLAGRDLTDYLMK							Oxidation (M)[13]					Mascot
		1639.84		1639.85	0.0097	6	145	158	LDLAGRDLTDYLMK					2	0	Oxidation (M)[13]					Mascot
		1790.89		1790.89	-0.0056	-3	206	221	SYELPDGQVITIGNER												Mascot
		1790.89		1790.89	-0.0056	-3	206	221	SYELPDGQVITIGNER					132	100						Mascot
		2094.06		2094.04	-0.0202	-10	206	223	SYELPDGQVITIGNERFR												Mascot
	6	Tax_Id=9606 Gene_Symbol=ACTB cDNA FLJ53662,						IPI00922693		428	100		354		100
		highly similar to Actin, alpha skeletal muscle
		Peptide Information
		Calc. Mass		Obsrv. Mass	± da	± ppm	Start	End	Sequence					Ion	C. I. %	Modification				Rank	Result Type
							Seq.	Seq.						Score
		800.535		800.531	-0.004	-5	64	70	RGILTLK												Mascot
		923.567		923.568	0.001	1	297	304	IIAPPERK												Mascot
		923.567		923.568	0.001	1	297	304	IIAPPERK					21	0						Mascot
		976.448		976.461	0.0129	13	21	30	AGFAGDDAPR												Mascot
		976.448		976.461	0.0129	13	21	30	AGFAGDDAPR					68	99.995						Mascot
		998.486		998.448	-0.0381	-38	152	159	DLTDYLMK												Mascot
		1036.65		1036.65	-0.0004	0	295	303	IKIIAPPER												Mascot
		1036.65		1036.65	-0.0004	0	295	303	IKIIAPPER					23	0						Mascot
		1198.71		1198.72	0.0116	10	31	41	AVFPSIVGRPR												Mascot
		1198.71		1198.72	0.0116	10	31	41	AVFPSIVGRPR					42	97.815						Mascot
		1203.56		1203.6	0.0382	32	42	52	HQGVMVGMGQK							Oxidation (M)[5,8]					Mascot
		1354.62		1354.62	0.0001	0	53	64	DSYVGDEAQSKR												Mascot
		1354.62		1354.62	0.0001	0	53	64	DSYVGDEAQSKR					65	99.99						Mascot
		1639.84		1639.85	0.0097	6	146	159	LDLAGRDLTDYLMK							Oxidation (M)[13]					Mascot
		1639.84		1639.85	0.0097	6	146	159	LDLAGRDLTDYLMK					2	0	Oxidation (M)[13]					Mascot
		1790.89		1790.89	-0.0056	-3	207	222	SYELPDGQVITIGNER												Mascot
		1790.89		1790.89	-0.0056	-3	207	222	SYELPDGQVITIGNER					132	100						Mascot
		2094.06		2094.04	-0.0202	-10	207	224	SYELPDGQVITIGNERFR												Mascot
	7	Tax_Id=9606 Gene_Symbol=ACTA2 Actin, aortic						IPI00008603		426	100		354		100
		smooth muscle
		Protein Group
		Tax_Id=9606 Gene_Symbol=ACTA1 Actin, alpha						IPI00021428
Project\Project sample_20110622\P10204-1																				21		of		530
		skeletal muscle
		Tax_Id=9606 Gene_Symbol=ACTC1 Actin, alpha						IPI00023006
		cardiac muscle 1
		Tax_Id=9606 Gene_Symbol=ACTG2 Actin,						IPI00025416
		gamma-enteric smooth muscle
		Peptide Information
		Calc. Mass		Obsrv. Mass	± da	± ppm	Start	End	Sequence					Ion	C. I. %	Modification				Rank	Result Type
							Seq.	Seq.						Score
		800.535		800.531	-0.004	-5	64	70	RGILTLK												Mascot
		923.567		923.568	0.001	1	331	338	IIAPPERK												Mascot
		923.567		923.568	0.001	1	331	338	IIAPPERK					21	0						Mascot
		976.448		976.461	0.0129	13	21	30	AGFAGDDAPR												Mascot
		976.448		976.461	0.0129	13	21	30	AGFAGDDAPR					68	99.995						Mascot
		998.486		998.448	-0.0381	-38	186	193	DLTDYLMK												Mascot
		1036.65		1036.65	-0.0004	0	329	337	IKIIAPPER												Mascot
		1036.65		1036.65	-0.0004	0	329	337	IKIIAPPER					23	0						Mascot
		1198.71		1198.72	0.0116	10	31	41	AVFPSIVGRPR												Mascot
		1198.71		1198.72	0.0116	10	31	41	AVFPSIVGRPR					42	97.815						Mascot
		1203.56		1203.6	0.0382	32	42	52	HQGVMVGMGQK							Oxidation (M)[5,8]					Mascot
		1354.62		1354.62	0.0001	0	53	64	DSYVGDEAQSKR												Mascot
		1354.62		1354.62	0.0001	0	53	64	DSYVGDEAQSKR					65	99.99						Mascot
		1639.84		1639.85	0.0097	6	180	193	LDLAGRDLTDYLMK							Oxidation (M)[13]					Mascot
		1639.84		1639.85	0.0097	6	180	193	LDLAGRDLTDYLMK					2	0	Oxidation (M)[13]					Mascot
		1790.89		1790.89	-0.0056	-3	241	256	SYELPDGQVITIGNER												Mascot
		1790.89		1790.89	-0.0056	-3	241	256	SYELPDGQVITIGNER					132	100						Mascot
		2094.06		2094.04	-0.0202	-10	241	258	SYELPDGQVITIGNERFR												Mascot
	8	Tax_Id=9606 Gene_Symbol=ACTB;ACTG1 cDNA,						IPI01012766		420	100		317		100
		FLJ79260, highly similar to Actin, cytoplasmic 2
		Peptide Information
		Calc. Mass		Obsrv. Mass	± da	± ppm	Start	End	Sequence					Ion	C. I. %	Modification				Rank	Result Type
							Seq.	Seq.						Score
		905.451		905.456	0.0052	6	204	210	CDVDIRK							Carbamidomethyl (C)[1]					Mascot
		923.567		923.568	0.001	1	248	255	IIAPPERK												Mascot
		923.567		923.568	0.001	1	248	255	IIAPPERK					21	0						Mascot
		998.486		998.448	-0.0381	-38	103	110	DLTDYLMK												Mascot
		1036.65		1036.65	-0.0004	0	246	254	IKIIAPPER												Mascot
Project\Project sample_20110622\P10204-1				1036.65																22	Mascot	of		530
		1036.65		1036.65	-0.0004	0	246	254	IKIIAPPER					23	0						Mascot
		1132.53		1132.53	0.0044	4	116	125	GYSFTTTAER												Mascot
		1132.53		1132.53	0.0044	4	116	125	GYSFTTTAER					56	99.913						Mascot
		1516.7		1516.7	-0.001	-1	279	291	QEYDESGPSIVHR												Mascot
		1516.7		1516.7	-0.001	-1	279	291	QEYDESGPSIVHR					83	100						Mascot
		1629.82		1629.81	-0.0088	-5	116	129	GYSFTTTAEREIVR												Mascot
		1639.84		1639.85	0.0097	6	97	110	LDLAGRDLTDYLMK							Oxidation (M)[13]					Mascot
		1639.84		1639.85	0.0097	6	97	110	LDLAGRDLTDYLMK					2	0	Oxidation (M)[13]					Mascot
		1644.8		1644.79	-0.0076	-5	279	292	QEYDESGPSIVHRK												Mascot
		1744.89		1744.88	-0.0071	-4	111	125	ILTERGYSFTTTAER												Mascot
		1790.89		1790.89	-0.0056	-3	158	173	SYELPDGQVITIGNER												Mascot
		1790.89		1790.89	-0.0056	-3	158	173	SYELPDGQVITIGNER					132	100						Mascot
		2094.06		2094.04	-0.0202	-10	158	175	SYELPDGQVITIGNERFR												Mascot
		2215.07		2215.02	-0.0489	-22	211	231	DLYANTVLSGGTTMYPGI												Mascot
									ADR
		2231.06		2231.06	-0.0024	-1	211	231	DLYANTVLSGGTTMYPGI							Oxidation (M)[14]					Mascot
									ADR
	9	Tax_Id=9606 Gene_Symbol=ACTA1 Uncharacterized						IPI00514530		410	100		352		100
		protein
		Peptide Information
		Calc. Mass		Obsrv. Mass	± da	± ppm	Start	End	Sequence					Ion	C. I. %	Modification				Rank	Result Type
							Seq.	Seq.						Score
		800.535		800.531	-0.004	-5	64	70	RGILTLK												Mascot
		923.567		923.568	0.001	1	243	250	IIAPPERK												Mascot
		923.567		923.568	0.001	1	243	250	IIAPPERK					21	0						Mascot
		976.448		976.461	0.0129	13	21	30	AGFAGDDAPR												Mascot
		976.448		976.461	0.0129	13	21	30	AGFAGDDAPR					68	99.995						Mascot
		1036.65		1036.65	-0.0004	0	241	249	IKIIAPPER												Mascot
		1036.65		1036.65	-0.0004	0	241	249	IKIIAPPER					23	0						Mascot
		1198.71		1198.72	0.0116	10	31	41	AVFPSIVGRPR												Mascot
		1198.71		1198.72	0.0116	10	31	41	AVFPSIVGRPR					42	97.815						Mascot
		1203.56		1203.6	0.0382	32	42	52	HQGVMVGMGQK							Oxidation (M)[5,8]					Mascot
		1354.62		1354.62	0.0001	0	53	64	DSYVGDEAQSKR												Mascot
		1354.62		1354.62	0.0001	0	53	64	DSYVGDEAQSKR					65	99.99						Mascot
		1790.89		1790.89	-0.0056	-3	153	168	SYELPDGQVITIGNER												Mascot
		1790.89		1790.89	-0.0056	-3	153	168	SYELPDGQVITIGNER					132	100						Mascot
		2094.06		2094.04	-0.0202	-10	153	170	SYELPDGQVITIGNERFR												Mascot
Project\Project sample_20110622\P10204-1																				23		of		530
	10	Tax_Id=9606 Gene_Symbol=ACTC1 cDNA FLJ78096,						IPI00930343		395	100		332		100
		highly similar to Homo sapiens actin, alpha, cardiac
		muscle (ACTC), mRNA
		Peptide Information
		Calc. Mass		Obsrv. Mass	± da	± ppm	Start	End	Sequence					Ion	C. I. %	Modification				Rank	Result Type
							Seq.	Seq.						Score
		800.535		800.531	-0.004	-5	64	70	RGILTLK												Mascot
		976.448		976.461	0.0129	13	21	30	AGFAGDDAPR												Mascot
		976.448		976.461	0.0129	13	21	30	AGFAGDDAPR					68	99.995						Mascot
		998.486		998.448	-0.0381	-38	186	193	DLTDYLMK												Mascot
		1036.65		1036.65	-0.0004	0	329	337	IKIIAPPER												Mascot
		1036.65		1036.65	-0.0004	0	329	337	IKIIAPPER					23	0						Mascot
		1198.71		1198.72	0.0116	10	31	41	AVFPSIVGRPR												Mascot
		1198.71		1198.72	0.0116	10	31	41	AVFPSIVGRPR					42	97.815						Mascot
		1203.56		1203.6	0.0382	32	42	52	HQGVMVGMGQK							Oxidation (M)[5,8]					Mascot
		1354.62		1354.62	0.0001	0	53	64	DSYVGDEAQSKR												Mascot
		1354.62		1354.62	0.0001	0	53	64	DSYVGDEAQSKR					65	99.99						Mascot
		1639.84		1639.85	0.0097	6	180	193	LDLAGRDLTDYLMK							Oxidation (M)[13]					Mascot
		1639.84		1639.85	0.0097	6	180	193	LDLAGRDLTDYLMK					2	0	Oxidation (M)[13]					Mascot
		1790.89		1790.89	-0.0056	-3	241	256	SYELPDGQVITIGNER												Mascot
		1790.89		1790.89	-0.0056	-3	241	256	SYELPDGQVITIGNER					132	100						Mascot
		2094.06		2094.04	-0.0202	-10	241	258	SYELPDGQVITIGNERFR												Mascot
	11	Tax_Id=9606 Gene_Symbol=POTEF POTE ankyrin						IPI00739539		346	100		326		100
		domain family member F
		Peptide Information
		Calc. Mass		Obsrv. Mass	± da	± ppm	Start	End	Sequence					Ion	C. I. %	Modification				Rank	Result Type
							Seq.	Seq.						Score
		800.535		800.531	-0.004	-5	762	768	RGILTLK												Mascot
		976.448		976.461	0.0129	13	719	728	AGFAGDDAPR												Mascot
		976.448		976.461	0.0129	13	719	728	AGFAGDDAPR					68	99.995						Mascot
		1197.62		1197.67	0.0511	43	643	652	DILHENSTLR												Mascot
		1198.71		1198.72	0.0116	10	729	739	AVFPSIVGRPR												Mascot
		1198.71		1198.72	0.0116	10	729	739	AVFPSIVGRPR					42	97.815						Mascot
		1232.53		1232.58	0.0485	39	740	750	QQGMMGGMHQK												Mascot
		1499.68		1499.68	-0.0002	0	532	543	ELENFMAIEEMK							Oxidation (M)[6]					Mascot
		1516.7		1516.7	-0.001	-1	1060	1072	QEYDESGPSIVHR												Mascot
Project\Project sample_20110622\P10204-1																				24		of		530
		1516.7		1516.7	-0.001	-1	1060	1072	QEYDESGPSIVHR					83	100						Mascot
		1547.81		1547.72	-0.087	-56	156	168	DLIVMLRDTDVNK							Oxidation (M)[5]					Mascot
		1644.8		1644.79	-0.0076	-5	1060	1073	QEYDESGPSIVHRK												Mascot
		1790.89		1790.89	-0.0056	-3	939	954	SYELPDGQVITIGNER												Mascot
		1790.89		1790.89	-0.0056	-3	939	954	SYELPDGQVITIGNER					132	100						Mascot
		2094.06		2094.04	-0.0202	-10	939	956	SYELPDGQVITIGNERFR												Mascot
	12	Tax_Id=9606 Gene_Symbol=POTEE Isoform 1 of						IPI00479743		343	100		326		100
		POTE ankyrin domain family member E
		Peptide Information
		Calc. Mass		Obsrv. Mass	± da	± ppm	Start	End	Sequence					Ion	C. I. %	Modification				Rank	Result Type
							Seq.	Seq.						Score
		800.535		800.531	-0.004	-5	762	768	RGILTLK												Mascot
		976.448		976.461	0.0129	13	719	728	AGFAGDDAPR												Mascot
		976.448		976.461	0.0129	13	719	728	AGFAGDDAPR					68	99.995						Mascot
		1198.71		1198.72	0.0116	10	729	739	AVFPSIVGRPR												Mascot
		1198.71		1198.72	0.0116	10	729	739	AVFPSIVGRPR					42	97.815						Mascot
		1232.53		1232.58	0.0485	39	740	750	QQGMMGGMHQK												Mascot
		1499.68		1499.68	-0.0002	0	532	543	ELENFMAIEEMK							Oxidation (M)[6]					Mascot
		1516.7		1516.7	-0.001	-1	1060	1072	QEYDESGPSIVHR												Mascot
		1516.7		1516.7	-0.001	-1	1060	1072	QEYDESGPSIVHR					83	100						Mascot
		1547.81		1547.72	-0.087	-56	156	168	DLIVMLRDTDVNK							Oxidation (M)[5]					Mascot
		1644.8		1644.79	-0.0076	-5	1060	1073	QEYDESGPSIVHRK												Mascot
		1790.89		1790.89	-0.0056	-3	939	954	SYELPDGQVITIGNER												Mascot
		1790.89		1790.89	-0.0056	-3	939	954	SYELPDGQVITIGNER					132	100						Mascot
		2094.06		2094.04	-0.0202	-10	939	956	SYELPDGQVITIGNERFR												Mascot
	13	Tax_Id=9606 Gene_Symbol=ACTB 14 kDa protein						IPI00942659		341	100		278		100
		Peptide Information
		Calc. Mass		Obsrv. Mass	± da	± ppm	Start	End	Sequence					Ion	C. I. %	Modification				Rank	Result Type
							Seq.	Seq.						Score
		800.535		800.531	-0.004	-5	62	68	RGILTLK												Mascot
		976.448		976.461	0.0129	13	19	28	AGFAGDDAPR												Mascot
		976.448		976.461	0.0129	13	19	28	AGFAGDDAPR					68	99.995						Mascot
		1198.71		1198.72	0.0116	10	29	39	AVFPSIVGRPR												Mascot
		1198.71		1198.72	0.0116	10	29	39	AVFPSIVGRPR					42	97.815						Mascot
		1203.56		1203.6	0.0382	32	40	50	HQGVMVGMGQK							Oxidation (M)[5,8]					Mascot
Project\Project sample_20110622\P10204-1																				25		of		530
		1354.62		1354.62	0.0001	0	51	62	DSYVGDEAQSKR												Mascot
		1354.62		1354.62	0.0001	0	51	62	DSYVGDEAQSKR					65	99.99						Mascot
		1954.06		1954.07	0.002	1	96	113	VAPEEHPVLLTEAPLNPK												Mascot
		1954.06		1954.07	0.002	1	96	113	VAPEEHPVLLTEAPLNPK					103	100						Mascot
		2295.25		2295.19	-0.0574	-25	96	116	VAPEEHPVLLTEAPLNPK												Mascot
									ANR
	14	Tax_Id=9606 Gene_Symbol=ACTG2 actin,						IPI00916212		336	100		288		100
		gamma-enteric smooth muscle isoform 2 precursor
		Peptide Information
		Calc. Mass		Obsrv. Mass	± da	± ppm	Start	End	Sequence					Ion	C. I. %	Modification				Rank	Result Type
							Seq.	Seq.						Score
		923.567		923.568	0.001	1	287	294	IIAPPERK												Mascot
		923.567		923.568	0.001	1	287	294	IIAPPERK					21	0						Mascot
		976.448		976.461	0.0129	13	20	29	AGFAGDDAPR												Mascot
		976.448		976.461	0.0129	13	20	29	AGFAGDDAPR					68	99.995						Mascot
		998.486		998.448	-0.0381	-38	142	149	DLTDYLMK												Mascot
		1036.65		1036.65	-0.0004	0	285	293	IKIIAPPER												Mascot
		1036.65		1036.65	-0.0004	0	285	293	IKIIAPPER					23	0						Mascot
		1198.71		1198.72	0.0116	10	30	40	AVFPSIVGRPR												Mascot
		1198.71		1198.72	0.0116	10	30	40	AVFPSIVGRPR					42	97.815						Mascot
		1639.84		1639.85	0.0097	6	136	149	LDLAGRDLTDYLMK							Oxidation (M)[13]					Mascot
		1639.84		1639.85	0.0097	6	136	149	LDLAGRDLTDYLMK					2	0	Oxidation (M)[13]					Mascot
		1790.89		1790.89	-0.0056	-3	197	212	SYELPDGQVITIGNER												Mascot
		1790.89		1790.89	-0.0056	-3	197	212	SYELPDGQVITIGNER					132	100						Mascot
		2094.06		2094.04	-0.0202	-10	197	214	SYELPDGQVITIGNERFR												Mascot
	15	Tax_Id=9606 Gene_Symbol=ACTG1 16 kDa protein						IPI00796881		332	100		277		100
		Peptide Information
		Calc. Mass		Obsrv. Mass	± da	± ppm	Start	End	Sequence					Ion	C. I. %	Modification				Rank	Result Type
							Seq.	Seq.						Score
		800.535		800.531	-0.004	-5	62	68	RGILTLK												Mascot
		976.448		976.461	0.0129	13	19	28	AGFAGDDAPR												Mascot
		976.448		976.461	0.0129	13	19	28	AGFAGDDAPR					68	99.995						Mascot
		1198.71		1198.72	0.0116	10	29	39	AVFPSIVGRPR												Mascot
		1198.71		1198.72	0.0116	10	29	39	AVFPSIVGRPR					42	97.815						Mascot
		1203.56		1203.6	0.0382	32	40	50	HQGVMVGMGQK							Oxidation (M)[5,8]					Mascot
		1354.62		1354.62	0.0001	0	51	62	DSYVGDEAQSKR												Mascot
Project\Project sample_20110622\P10204-1																				26		of		530
		1354.62		1354.62	0.0001	0	51	62	DSYVGDEAQSKR					65	99.99						Mascot
		1954.06		1954.07	0.002	1	96	113	VAPEEHPVLLTEAPLNPK												Mascot
		1954.06		1954.07	0.002	1	96	113	VAPEEHPVLLTEAPLNPK					103	100						Mascot
		2295.25		2295.19	-0.0574	-25	96	116	VAPEEHPVLLTEAPLNPK												Mascot
									ANR
	16	Tax_Id=9606 Gene_Symbol=ACTG1 22 kDa protein						IPI00790339		330	100		278		100
		Peptide Information
		Calc. Mass		Obsrv. Mass	± da	± ppm	Start	End	Sequence					Ion	C. I. %	Modification				Rank	Result Type
							Seq.	Seq.						Score
		800.535		800.531	-0.004	-5	62	68	RGILTLK												Mascot
		976.448		976.461	0.0129	13	19	28	AGFAGDDAPR												Mascot
		976.448		976.461	0.0129	13	19	28	AGFAGDDAPR					68	99.995						Mascot
		1198.71		1198.72	0.0116	10	29	39	AVFPSIVGRPR												Mascot
		1198.71		1198.72	0.0116	10	29	39	AVFPSIVGRPR					42	97.815						Mascot
		1203.56		1203.6	0.0382	32	40	50	HQGVMVGMGQK							Oxidation (M)[5,8]					Mascot
		1354.62		1354.62	0.0001	0	51	62	DSYVGDEAQSKR												Mascot
		1354.62		1354.62	0.0001	0	51	62	DSYVGDEAQSKR					65	99.99						Mascot
		1954.06		1954.07	0.002	1	96	113	VAPEEHPVLLTEAPLNPK												Mascot
		1954.06		1954.07	0.002	1	96	113	VAPEEHPVLLTEAPLNPK					103	100						Mascot
		2295.25		2295.19	-0.0574	-25	96	116	VAPEEHPVLLTEAPLNPK												Mascot
									ANR
	17	Tax_Id=9606 Gene_Symbol=ACTBL2 Beta-actin-like						IPI00003269		291	100		231		100
		protein 2
		Peptide Information
		Calc. Mass		Obsrv. Mass	± da	± ppm	Start	End	Sequence					Ion	C. I. %	Modification				Rank	Result Type
							Seq.	Seq.						Score
		905.451		905.456	0.0052	6	286	292	CDVDIRK							Carbamidomethyl (C)[1]					Mascot
		923.567		923.568	0.001	1	330	337	IIAPPERK												Mascot
		923.567		923.568	0.001	1	330	337	IIAPPERK					21	0						Mascot
		998.486		998.448	-0.0381	-38	185	192	DLTDYLMK												Mascot
		1036.65		1036.65	-0.0004	0	328	336	IKIIAPPER												Mascot
		1036.65		1036.65	-0.0004	0	328	336	IKIIAPPER					23	0						Mascot
		1203.56		1203.6	0.0382	32	41	51	HQGVMVGMGQK							Oxidation (M)[5,8]					Mascot
		1639.84		1639.85	0.0097	6	179	192	LDLAGRDLTDYLMK							Oxidation (M)[13]					Mascot
		1639.84		1639.85	0.0097	6	179	192	LDLAGRDLTDYLMK					2	0	Oxidation (M)[13]					Mascot
		1772.83		1772.87	0.0365	21	217	230	LCYVALDFEQEMVR							Carbamidomethyl (C)[2]					Mascot
		1788.83		1788.9	0.0723	40	217	230	LCYVALDFEQEMVR							Carbamidomethyl (C)[2], Oxidation (M)[12]					Mascot
Project\Project sample_20110622\P10204-1																				27		of		530
		1790.89		1790.89	-0.0056	-3	240	255	SYELPDGQVITIGNER												Mascot
		1790.89		1790.89	-0.0056	-3	240	255	SYELPDGQVITIGNER					132	100						Mascot
		1954.06		1954.07	0.002	1	97	114	VAPDEHPILLTEAPLNPK												Mascot
		1954.06		1954.07	0.002	1	97	114	VAPDEHPILLTEAPLNPK					53	99.818						Mascot
		2094.06		2094.04	-0.0202	-10	240	257	SYELPDGQVITIGNERFR												Mascot
	18	Tax_Id=9606 Gene_Symbol=ACTA2 cDNA FLJ52761,						IPI00984879		287	100		243		100
		highly similar to Actin, aortic smooth muscle
		Peptide Information
		Calc. Mass		Obsrv. Mass	± da	± ppm	Start	End	Sequence					Ion	C. I. %	Modification				Rank	Result Type
							Seq.	Seq.						Score
		800.535		800.531	-0.004	-5	19	25	RGILTLK												Mascot
		923.567		923.568	0.001	1	286	293	IIAPPERK												Mascot
		923.567		923.568	0.001	1	286	293	IIAPPERK					21	0						Mascot
		998.486		998.448	-0.0381	-38	141	148	DLTDYLMK												Mascot
		1036.65		1036.65	-0.0004	0	284	292	IKIIAPPER												Mascot
		1036.65		1036.65	-0.0004	0	284	292	IKIIAPPER					23	0						Mascot
		1354.62		1354.62	0.0001	0	8	19	DSYVGDEAQSKR												Mascot
		1354.62		1354.62	0.0001	0	8	19	DSYVGDEAQSKR					65	99.99						Mascot
		1639.84		1639.85	0.0097	6	135	148	LDLAGRDLTDYLMK							Oxidation (M)[13]					Mascot
		1639.84		1639.85	0.0097	6	135	148	LDLAGRDLTDYLMK					2	0	Oxidation (M)[13]					Mascot
		1790.89		1790.89	-0.0056	-3	196	211	SYELPDGQVITIGNER												Mascot
		1790.89		1790.89	-0.0056	-3	196	211	SYELPDGQVITIGNER					132	100						Mascot
		2094.06		2094.04	-0.0202	-10	196	213	SYELPDGQVITIGNERFR												Mascot
	19	Tax_Id=9606 Gene_Symbol=ACTA1 Uncharacterized						IPI00414057		262	100		219		100
		protein
		Peptide Information
		Calc. Mass		Obsrv. Mass	± da	± ppm	Start	End	Sequence					Ion	C. I. %	Modification				Rank	Result Type
							Seq.	Seq.						Score
		800.535		800.531	-0.004	-5	64	70	RGILTLK												Mascot
		923.567		923.568	0.001	1	208	215	IIAPPERK												Mascot
		923.567		923.568	0.001	1	208	215	IIAPPERK					21	0						Mascot
		976.448		976.461	0.0129	13	21	30	AGFAGDDAPR												Mascot
		976.448		976.461	0.0129	13	21	30	AGFAGDDAPR					68	99.995						Mascot
		1036.65		1036.65	-0.0004	0	206	214	IKIIAPPER												Mascot
		1036.65		1036.65	-0.0004	0	206	214	IKIIAPPER					23	0						Mascot
		1198.71		1198.72	0.0116	10	31	41	AVFPSIVGRPR												Mascot
Project\Project sample_20110622\P10204-1				1198.72																28	Mascot	of		530
		1198.71		1198.72	0.0116	10	31	41	AVFPSIVGRPR					42	97.815						Mascot
		1203.56		1203.6	0.0382	32	42	52	HQGVMVGMGQK							Oxidation (M)[5,8]					Mascot
		1354.62		1354.62	0.0001	0	53	64	DSYVGDEAQSKR												Mascot
		1354.62		1354.62	0.0001	0	53	64	DSYVGDEAQSKR					65	99.99						Mascot
	20	Tax_Id=9606 Gene_Symbol=POTEKP Putative						IPI00888712		231	100		215		100
		beta-actin-like protein 3
		Peptide Information
		Calc. Mass		Obsrv. Mass	± da	± ppm	Start	End	Sequence					Ion	C. I. %	Modification				Rank	Result Type
							Seq.	Seq.						Score
		1516.7		1516.7	-0.001	-1	360	372	QEYDESGPSIVHR												Mascot
		1516.7		1516.7	-0.001	-1	360	372	QEYDESGPSIVHR					83	100						Mascot
		1644.8		1644.79	-0.0076	-5	360	373	QEYDESGPSIVHRK												Mascot
		1790.89		1790.89	-0.0056	-3	239	254	SYELPDGQVITIGNER												Mascot
		1790.89		1790.89	-0.0056	-3	239	254	SYELPDGQVITIGNER					132	100						Mascot
		2094.06		2094.04	-0.0202	-10	239	256	SYELPDGQVITIGNERFR												Mascot
Gel Idx/Pos			270/K22						Instr./Gel Origin			ak044/Sample Project 20110602					Process Status	Analysis Succeeded
Plate [#] Name			[1] Sample Project 20110602						Instrument Sample Name								Spectra	11
Rank		Protein Name						Accession No.		Protein	Protein		Total Ion		Total Ion
										Score	Score		Score		C. I. %
											C. I. %
	1	Tax_Id=9606 Gene_Symbol=KRT19 Keratin, type I						IPI00479145		579	100		281		100
		cytoskeletal 19
		Peptide Information
		Calc. Mass		Obsrv. Mass	± da	± ppm	Start	End	Sequence					Ion	C. I. %	Modification				Rank	Result Type
							Seq.	Seq.						Score
		807.399		807.4	0.0008	1	160	166	LAADDFR												Mascot
		807.399		807.4	0.0008	1	160	166	LAADDFR					16	0						Mascot
		850.457		850.467	0.0101	12	25	32	FGPGVAFR												Mascot
		850.457		850.467	0.0101	12	25	32	FGPGVAFR					47	99.165						Mascot
		965.444		965.447	0.0039	4	359	365	QNQEYQR												Mascot
		965.444		965.447	0.0039	4	359	365	QNQEYQR					33	77.924						Mascot
		975.522		975.526	0.0041	4	294	301	SEVTDLRR												Mascot
		993.5		993.506	0.0057	6	169	176	FETEQALR												Mascot
		995.502		995.503	0.0012	1	33	43	APSIHGGSGGR												Mascot
		1008.53		1008.53	-0.0002	0	112	118	IRDWYQK												Mascot
Project\Project sample_20110622\P10204-1																				29		of		530
		1008.53		1008.53	-0.0002	0	112	118	IRDWYQK					6	0						Mascot
		1029.59		1029.59	-0.0025	-2	189	197	VLDELTLAR												Mascot
		1041.61		1041.6	-0.001	-1	151	159	IVLQIDNAR												Mascot
		1041.61		1041.6	-0.001	-1	151	159	IVLQIDNAR					29	53.342						Mascot
		1064.61		1064.61	-0.0011	-1	91	99	LASYLDKVR												Mascot
		1073.6		1073.59	-0.0005	0	141	150	ILGATIENSR												Mascot
		1082.49		1082.51	0.0188	17	266	274	DAEAWFTSR												Mascot
		1104.55		1104.56	0.0113	10	82	90	LTMQNLNDR												Mascot
		1120.54		1120.55	0.0059	5	82	90	LTMQNLNDR							Oxidation (M)[3]					Mascot
		1122.58		1122.58	-0.001	-1	373	381	LEQEIATYR												Mascot
		1204.6		1204.63	0.0351	29	177	187	MSVEADINGLR												Mascot
		1210.59		1210.62	0.03	25	265	274	KDAEAWFTSR												Mascot
		1222.64		1222.65	0.004	3	167	176	TKFETEQALR												Mascot
		1222.64		1222.65	0.004	3	167	176	TKFETEQALR					54	99.83						Mascot
		1227.6		1227.6	0.0054	4	217	226	NHEEEISTLR												Mascot
		1354.61		1354.63	0.0212	16	254	264	SQYEVMAEQNR												Mascot
		1360.7		1360.7	0.0019	1	177	188	MSVEADINGLRR												Mascot
		1365.71		1365.71	0.0011	1	371	381	SRLEQEIATYR												Mascot
		1370.6		1370.61	0.0143	10	254	264	SQYEVMAEQNR							Oxidation (M)[6]					Mascot
		1376.7		1376.7	0.0063	5	177	188	MSVEADINGLRR							Oxidation (M)[1]					Mascot
		1389.69		1389.69	0.0068	5	318	330	AALEDTLAETEAR												Mascot
		1482.7		1482.7	0.0008	1	254	265	SQYEVMAEQNRK												Mascot
		1498.7		1498.71	0.0188	13	254	265	SQYEVMAEQNRK							Oxidation (M)[6]					Mascot
		1501.71		1501.71	0.0066	4	281	293	EVAGHTEQLQMSR							Oxidation (M)[11]					Mascot
		1523.68		1523.71	0.0247	16	354	365	ADSERQNQEYQR												Mascot
		1554.75		1554.76	0.0103	7	8	24	QSSATSSFGGLGGGSVR												Mascot
		1554.75		1554.76	0.0103	7	8	24	QSSATSSFGGLGGGSVR					96	100						Mascot
		1674.78		1674.79	0.0172	10	126	138	DYSHYYTTIQDLR												Mascot
		1904.9		1904.91	0.0163	9	382	398	SLLEGQEDHYNNLSASK												Mascot
		1910.96		1910.81	-0.1576	-82	82	97	LTMQNLNDRLASYLDK							Oxidation (M)[3]					Mascot
	2	Tax_Id=9606 Gene_Symbol=KRT19 Uncharacterized						IPI00794644		382	100		242		100
		protein
		Peptide Information
		Calc. Mass		Obsrv. Mass	± da	± ppm	Start	End	Sequence					Ion	C. I. %	Modification				Rank	Result Type
							Seq.	Seq.						Score
		807.399		807.4	0.0008	1	129	135	LAADDFR												Mascot
Project\Project sample_20110622\P10204-1																				30		of		530
		807.399		807.4	0.0008	1	129	135	LAADDFR					16	0						Mascot
		850.457		850.467	0.0101	12	25	32	FGPGVAFR												Mascot
		850.457		850.467	0.0101	12	25	32	FGPGVAFR					47	99.165						Mascot
		993.5		993.506	0.0057	6	138	145	FETEQALR												Mascot
		995.502		995.503	0.0012	1	33	43	APSIHGGSGGR												Mascot
		1029.59		1029.59	-0.0025	-2	158	166	VLDELTLAR												Mascot
		1041.61		1041.6	-0.001	-1	120	128	IVLQIDNAR												Mascot
		1041.61		1041.6	-0.001	-1	120	128	IVLQIDNAR					29	53.342						Mascot
		1064.61		1064.61	-0.0011	-1	91	99	LASYLDKVR												Mascot
		1104.55		1104.56	0.0113	10	82	90	LTMQNLNDR												Mascot
		1120.54		1120.55	0.0059	5	82	90	LTMQNLNDR							Oxidation (M)[3]					Mascot
		1204.6		1204.63	0.0351	29	146	156	MSVEADINGLR												Mascot
		1222.64		1222.65	0.004	3	136	145	TKFETEQALR												Mascot
		1222.64		1222.65	0.004	3	136	145	TKFETEQALR					54	99.83						Mascot
		1227.6		1227.6	0.0054	4	186	195	NHEEEISTLR												Mascot
		1360.7		1360.7	0.0019	1	146	157	MSVEADINGLRR												Mascot
		1376.7		1376.7	0.0063	5	146	157	MSVEADINGLRR							Oxidation (M)[1]					Mascot
		1554.75		1554.76	0.0103	7	8	24	QSSATSSFGGLGGGSVR												Mascot
		1554.75		1554.76	0.0103	7	8	24	QSSATSSFGGLGGGSVR					96	100						Mascot
		1910.96		1910.81	-0.1576	-82	82	97	LTMQNLNDRLASYLDK							Oxidation (M)[3]					Mascot
	3	Tax_Id=9606 Gene_Symbol=JUP cDNA FLJ60424,						IPI00789324		279	100		132		100
		highly similar to Junction plakoglobin
		Peptide Information
		Calc. Mass		Obsrv. Mass	± da	± ppm	Start	End	Sequence					Ion	C. I. %	Modification				Rank	Result Type
							Seq.	Seq.						Score
		807.399		807.4	0.0008	1	323	329	LAADDFR												Mascot
		807.399		807.4	0.0008	1	323	329	LAADDFR					16	0						Mascot
		965.444		965.447	0.0039	4	522	528	QNQEYQR												Mascot
		965.444		965.447	0.0039	4	522	528	QNQEYQR					33	77.924						Mascot
		975.522		975.526	0.0041	4	457	464	SEVTDLRR												Mascot
		993.5		993.506	0.0057	6	332	339	FETEQALR												Mascot
		1029.59		1029.59	-0.0025	-2	352	360	VLDELTLAR												Mascot
		1041.61		1041.6	-0.001	-1	314	322	IVLQIDNAR												Mascot
		1041.61		1041.6	-0.001	-1	314	322	IVLQIDNAR					29	53.342						Mascot
		1073.6		1073.59	-0.0005	0	304	313	ILGATIENSR												Mascot
		1082.49		1082.51	0.0188	17	429	437	DAEAWFTSR												Mascot
Project\Project sample_20110622\P10204-1																				31		of		530
		1122.58		1122.58	-0.001	-1	536	544	LEQEIATYR												Mascot
		1204.6		1204.63	0.0351	29	340	350	MSVEADINGLR												Mascot
		1210.59		1210.62	0.03	25	428	437	KDAEAWFTSR												Mascot
		1222.64		1222.65	0.004	3	330	339	TKFETEQALR												Mascot
		1222.64		1222.65	0.004	3	330	339	TKFETEQALR					54	99.83						Mascot
		1227.6		1227.6	0.0054	4	380	389	NHEEEISTLR												Mascot
		1354.61		1354.63	0.0212	16	417	427	SQYEVMAEQNR												Mascot
		1360.7		1360.7	0.0019	1	340	351	MSVEADINGLRR												Mascot
		1365.71		1365.71	0.0011	1	534	544	SRLEQEIATYR												Mascot
		1370.6		1370.61	0.0143	10	417	427	SQYEVMAEQNR							Oxidation (M)[6]					Mascot
		1376.7		1376.7	0.0063	5	340	351	MSVEADINGLRR							Oxidation (M)[1]					Mascot
		1389.69		1389.69	0.0068	5	481	493	AALEDTLAETEAR												Mascot
		1482.7		1482.7	0.0008	1	417	428	SQYEVMAEQNRK												Mascot
		1498.7		1498.71	0.0188	13	417	428	SQYEVMAEQNRK							Oxidation (M)[6]					Mascot
		1501.71		1501.71	0.0066	4	444	456	EVAGHTEQLQMSR							Oxidation (M)[11]					Mascot
		1523.68		1523.71	0.0247	16	517	528	ADSERQNQEYQR												Mascot
		1904.9		1904.91	0.0163	9	545	561	SLLEGQEDHYNNLSASK												Mascot
	4	Tax_Id=9606 Gene_Symbol=KRT19 25 kDa protein						IPI00790191		200	100		33		77.924
		Peptide Information
		Calc. Mass		Obsrv. Mass	± da	± ppm	Start	End	Sequence					Ion	C. I. %	Modification				Rank	Result Type
							Seq.	Seq.						Score
		965.444		965.447	0.0039	4	183	189	QNQEYQR												Mascot
		965.444		965.447	0.0039	4	183	189	QNQEYQR					33	77.924						Mascot
		975.522		975.526	0.0041	4	118	125	SEVTDLRR												Mascot
		993.562		993.506	-0.0559	-56	33	40	EELAYLKK												Mascot
		1029.59		1029.59	-0.0025	-2	13	21	VLDELTLAR												Mascot
		1073.56		1073.59	0.0359	33	2	11	SVEADINGLR												Mascot
		1082.49		1082.51	0.0188	17	90	98	DAEAWFTSR												Mascot
		1122.58		1122.58	-0.001	-1	197	205	LEQEIATYR												Mascot
		1204.6		1204.63	0.0351	29	1	11	MSVEADINGLR												Mascot
		1210.59		1210.62	0.03	25	89	98	KDAEAWFTSR												Mascot
		1227.6		1227.6	0.0054	4	41	50	NHEEEISTLR												Mascot
		1354.61		1354.63	0.0212	16	78	88	SQYEVMAEQNR												Mascot
		1360.7		1360.7	0.0019	1	1	12	MSVEADINGLRR												Mascot
		1365.71		1365.71	0.0011	1	195	205	SRLEQEIATYR												Mascot
		1370.6		1370.61	0.0143	10	78	88	SQYEVMAEQNR							Oxidation (M)[6]					Mascot
Project\Project sample_20110622\P10204-1				1370.61																32	Mascot	of		530
		1376.7		1376.7	0.0063	5	1	12	MSVEADINGLRR							Oxidation (M)[1]					Mascot
		1389.69		1389.69	0.0068	5	142	154	AALEDTLAETEAR												Mascot
		1482.7		1482.7	0.0008	1	78	89	SQYEVMAEQNRK												Mascot
		1498.7		1498.71	0.0188	13	78	89	SQYEVMAEQNRK							Oxidation (M)[6]					Mascot
		1501.71		1501.71	0.0066	4	105	117	EVAGHTEQLQMSR							Oxidation (M)[11]					Mascot
		1523.68		1523.71	0.0247	16	178	189	ADSERQNQEYQR												Mascot
		1904.9		1904.91	0.0163	9	206	222	SLLEGQEDHYNNLSASK												Mascot
	5	Tax_Id=9606 Gene_Symbol=KRT13 31 kDa protein						IPI00791156		107	100		70		99.996
		Peptide Information
		Calc. Mass		Obsrv. Mass	± da	± ppm	Start	End	Sequence					Ion	C. I. %	Modification				Rank	Result Type
							Seq.	Seq.						Score
		807.399		807.4	0.0008	1	164	170	LAADDFR												Mascot
		807.399		807.4	0.0008	1	164	170	LAADDFR					16	0						Mascot
		993.5		993.506	0.0057	6	173	180	FETEQALR												Mascot
		1029.59		1029.59	-0.0025	-2	193	201	VLDELTLAR												Mascot
		1064.61		1064.61	-0.0011	-1	95	103	LASYLDKVR												Mascot
		1222.64		1222.65	0.004	3	171	180	TKFETEQALR												Mascot
		1222.64		1222.65	0.004	3	171	180	TKFETEQALR					54	99.83						Mascot
		1242.55		1242.58	0.0314	25	221	230	NHEEEMNALR												Mascot
		1370.65		1370.61	-0.0332	-24	220	230	KNHEEEMNALR												Mascot
	6	Tax_Id=9606 Gene_Symbol=KRT17 Keratin, type I						IPI00450768		102	100		70		99.996
		cytoskeletal 17
		Peptide Information
		Calc. Mass		Obsrv. Mass	± da	± ppm	Start	End	Sequence					Ion	C. I. %	Modification				Rank	Result Type
							Seq.	Seq.						Score
		807.399		807.4	0.0008	1	164	170	LAADDFR												Mascot
		807.399		807.4	0.0008	1	164	170	LAADDFR					16	0						Mascot
		993.5		993.506	0.0057	6	173	180	FETEQALR												Mascot
		1029.59		1029.59	-0.0025	-2	193	201	VLDELTLAR												Mascot
		1064.61		1064.61	-0.0011	-1	95	103	LASYLDKVR												Mascot
		1122.58		1122.58	-0.001	-1	377	385	LEQEIATYR												Mascot
		1222.64		1222.65	0.004	3	171	180	TKFETEQALR												Mascot
		1222.64		1222.65	0.004	3	171	180	TKFETEQALR					54	99.83						Mascot
		1242.55		1242.58	0.0314	25	221	230	NHEEEMNALR												Mascot
		1370.65		1370.61	-0.0332	-24	220	230	KNHEEEMNALR												Mascot
Project\Project sample_20110622\P10204-1																				33		of		530
	7	Tax_Id=9606 Gene_Symbol=KRT13 42 kDa protein						IPI00791852		100	100		70		99.996
		Peptide Information
		Calc. Mass		Obsrv. Mass	± da	± ppm	Start	End	Sequence					Ion	C. I. %	Modification				Rank	Result Type
							Seq.	Seq.						Score
		807.399		807.4	0.0008	1	164	170	LAADDFR												Mascot
		807.399		807.4	0.0008	1	164	170	LAADDFR					16	0						Mascot
		993.5		993.506	0.0057	6	173	180	FETEQALR												Mascot
		1029.59		1029.59	-0.0025	-2	193	201	VLDELTLAR												Mascot
		1064.61		1064.61	-0.0011	-1	95	103	LASYLDKVR												Mascot
		1222.64		1222.65	0.004	3	171	180	TKFETEQALR												Mascot
		1222.64		1222.65	0.004	3	171	180	TKFETEQALR					54	99.83						Mascot
		1242.55		1242.58	0.0314	25	221	230	NHEEEMNALR												Mascot
		1370.65		1370.61	-0.0332	-24	220	230	KNHEEEMNALR												Mascot
	8	Tax_Id=9606 Gene_Symbol=ACTB 14 kDa protein						IPI00942659		73	99.553
		Peptide Information
		Calc. Mass		Obsrv. Mass	± da	± ppm	Start	End	Sequence					Ion	C. I. %	Modification				Rank	Result Type
							Seq.	Seq.						Score
		807.392		807.4	0.0086	11	119	125	MTQDSLL												Mascot
		807.392		807.4	0.0086	11	119	125	MTQDSLL												Mascot
		976.448		976.494	0.0458	47	19	28	AGFAGDDAPR												Mascot
		1064.53		1064.61	0.0795	75	117	125	EKMTQDSLL												Mascot
		1198.71		1198.71	0.0014	1	29	39	AVFPSIVGRPR												Mascot
		1203.56		1203.65	0.0906	75	40	50	HQGVMVGMGQK							Oxidation (M)[5,8]					Mascot
		1354.62		1354.63	0.0034	3	51	62	DSYVGDEAQSKR												Mascot
		1910.83		1910.81	-0.0229	-12	1	18	MDDDIAALVVDNGSGMC							Carbamidomethyl (C)[17]					Mascot
									K
		1954.06		1954.09	0.0212	11	96	113	VAPEEHPVLLTEAPLNPK												Mascot
	9	Tax_Id=9606 Gene_Symbol=TMOD3 Tropomodulin-3						IPI00005087		73	99.522		38		93.515
		Peptide Information
		Calc. Mass		Obsrv. Mass	± da	± ppm	Start	End	Sequence					Ion	C. I. %	Modification				Rank	Result Type
							Seq.	Seq.						Score
		840.396		840.398	0.0017	2	346	352	RVEGDHQ												Mascot
		925.456		925.462	0.0055	6	231	238	CFSLAATR							Carbamidomethyl (C)[1]					Mascot
		1204.62		1204.63	0.0101	8	308	317	MLEENTNILK												Mascot
		1328.64		1328.64	0.0031	2	318	328	FGYQFTQQGPR												Mascot
Project\Project sample_20110622\P10204-1																				34		of		530
		1328.64		1328.64	0.0031	2	318	328	FGYQFTQQGPR					39	95.323						Mascot
		1334.7		1334.68	-0.0136	-10	102	112	QKPVQTFTEEK												Mascot
		1399.77		1399.76	-0.0025	-2	331	343	AANAITKNNDLVR												Mascot
		2294.2		2294.18	-0.0183	-8	173	192	ILPVFDEPPNPTNVEESL												Mascot
									KR
	10	Tax_Id=9606 Gene_Symbol=KRT18 Keratin, type I						IPI00554788		62	93.546		45		98.778
		cytoskeletal 18
		Peptide Information
		Calc. Mass		Obsrv. Mass	± da	± ppm	Start	End	Sequence					Ion	C. I. %	Modification				Rank	Result Type
							Seq.	Seq.						Score
		807.399		807.4	0.0008	1	159	165	LAADDFR												Mascot
		807.399		807.4	0.0008	1	159	165	LAADDFR					16	0						Mascot
		925.47		925.462	-0.0084	-9	208	214	EELLFMK							Oxidation (M)[6]					Mascot
		965.469		965.447	-0.0212	-22	254	261	AQYDELAR												Mascot
		965.469		965.447	-0.0212	-22	254	261	AQYDELAR												Mascot
		975.453		975.526	0.0729	75	7	14	STFSTNYR												Mascot
		1041.61		1041.6	-0.001	-1	150	158	IVLQIDNAR												Mascot
		1041.61		1041.6	-0.001	-1	150	158	IVLQIDNAR					29	53.342						Mascot
		1360.73		1360.7	-0.0232	-17	242	253	SQDLAKIMADIR												Mascot
		1376.72		1376.7	-0.0188	-14	242	253	SQDLAKIMADIR							Oxidation (M)[8]					Mascot
	11	Tax_Id=9606 Gene_Symbol=TMOD2 34 kDa protein						IPI00794581		59	87.702		39		95.323
		Peptide Information
		Calc. Mass		Obsrv. Mass	± da	± ppm	Start	End	Sequence					Ion	C. I. %	Modification				Rank	Result Type
							Seq.	Seq.						Score
		807.418		807.4	-0.0179	-22	1	7	MLPAGFR							Oxidation (M)[1]					Mascot
		807.418		807.4	-0.0179	-22	1	7	MLPAGFR					4	0	Oxidation (M)[1]					Mascot
		872.484		872.439	-0.0442	-51	58	64	EKPIETR												Mascot
		1063.57		1063.6	0.0238	22	1	9	MLPAGFRQK							Oxidation (M)[1]					Mascot
		1328.67		1328.64	-0.0333	-25	273	283	FGYQFTKQGPR												Mascot
		1328.67		1328.64	-0.0333	-25	273	283	FGYQFTKQGPR					39	95.323						Mascot
	12	Tax_Id=9606 Gene_Symbol=ACTB cDNA FLJ52842,						IPI00894365		53	48.734
		highly similar to Actin, cytoplasmic 1
		Peptide Information
		Calc. Mass		Obsrv. Mass	± da	± ppm	Start	End	Sequence					Ion	C. I. %	Modification				Rank	Result Type
							Seq.	Seq.						Score
		872.52		872.439	-0.0806	-92	183	189	EIVRDIK												Mascot
Project\Project sample_20110622\P10204-1				872.439																35	Mascot	of		530
		976.448		976.494	0.0458	47	19	28	AGFAGDDAPR												Mascot
		1132.53		1132.57	0.0469	41	173	182	GYSFTTTAER												Mascot
		1198.71		1198.71	0.0014	1	29	39	AVFPSIVGRPR												Mascot
		1203.56		1203.65	0.0906	75	40	50	HQGVMVGMGQK							Oxidation (M)[5,8]					Mascot
		1354.62		1354.63	0.0034	3	51	62	DSYVGDEAQSKR												Mascot
		1790.89		1790.88	-0.0126	-7	215	230	SYELPDGQVITIGNER												Mascot
		1910.83		1910.81	-0.0229	-12	1	18	MDDDIAALVVDNGSGMC							Carbamidomethyl (C)[17]					Mascot
									K
		1954.06		1954.09	0.0212	11	96	113	VAPEEHPVLLTEAPLNPK												Mascot
	13	Tax_Id=9606 Gene_Symbol=KRT35 Uncharacterized						IPI00917866		52	46.318		33		76.723
		protein
		Peptide Information
		Calc. Mass		Obsrv. Mass	± da	± ppm	Start	End	Sequence					Ion	C. I. %	Modification				Rank	Result Type
							Seq.	Seq.						Score
		807.399		807.4	0.0008	1	147	153	LAADDFR												Mascot
		807.399		807.4	0.0008	1	147	153	LAADDFR					16	0						Mascot
		818.335		818.372	0.0367	45	2	8	YSSSSCK							Carbamidomethyl (C)[6]					Mascot
		818.335		818.372	0.0367	45	2	8	YSSSSCK					17	0	Carbamidomethyl (C)[6]					Mascot
		939.562		939.557	-0.0049	-5	9	17	LPSLSPVAR												Mascot
		965.37		965.447	0.0771	80	1	8	MYSSSSCK							Carbamidomethyl (C)[7], Oxidation (M)[1]					Mascot
		965.37		965.447	0.0771	80	1	8	MYSSSSCK							Carbamidomethyl (C)[7], Oxidation (M)[1]					Mascot
		1354.67		1354.63	-0.0442	-33	203	213	KNHEEEVNSLR												Mascot
		1399.77		1399.76	-0.0025	-2	164	175	QLVESDINGLRR												Mascot
	14	Tax_Id=9606 Gene_Symbol=OCIAD2 Isoform 1 of						IPI00555902		50	8.834
		OCIA domain-containing protein 2
		Peptide Information
		Calc. Mass		Obsrv. Mass	± da	± ppm	Start	End	Sequence					Ion	C. I. %	Modification				Rank	Result Type
							Seq.	Seq.						Score
		947.534		947.46	-0.0741	-78	37	44	AEISKIMR												Mascot
		995.495		995.503	0.0084	8	13	21	DAHFPPPSK												Mascot
		1040.5		1040.52	0.0158	15	119	128	GAGFGPQHNR												Mascot
		1104.54		1104.56	0.0187	17	2	12	ASASARGNQDK												Mascot
		1203.7		1203.65	-0.0442	-37	32	41	LHIHRAEISK												Mascot
		1242.51		1242.58	0.0749	60	45	53	ECQEESFWK							Carbamidomethyl (C)[2]					Mascot
		1399.64		1399.76	0.1179	84	141	154	HGLSEKGDSQPSAS												Mascot
	15	Tax_Id=9606 Gene_Symbol=ACTB Actin, cytoplasmic 1						IPI00021439		50	6.711
Project\Project sample_20110622\P10204-1																				36		of		530
		Peptide Information
		Calc. Mass		Obsrv. Mass	± da	± ppm	Start	End	Sequence					Ion	C. I. %	Modification				Rank	Result Type
							Seq.	Seq.						Score
		872.52		872.439	-0.0806	-92	207	213	EIVRDIK												Mascot
		976.448		976.494	0.0458	47	19	28	AGFAGDDAPR												Mascot
		1132.53		1132.57	0.0469	41	197	206	GYSFTTTAER												Mascot
		1198.71		1198.71	0.0014	1	29	39	AVFPSIVGRPR												Mascot
		1203.56		1203.65	0.0906	75	40	50	HQGVMVGMGQK							Oxidation (M)[5,8]					Mascot
		1354.62		1354.63	0.0034	3	51	62	DSYVGDEAQSKR												Mascot
		1790.89		1790.88	-0.0126	-7	239	254	SYELPDGQVITIGNER												Mascot
		1910.83		1910.81	-0.0229	-12	1	18	MDDDIAALVVDNGSGMC							Carbamidomethyl (C)[17]					Mascot
									K
		1954.06		1954.09	0.0212	11	96	113	VAPEEHPVLLTEAPLNPK												Mascot
	16	Tax_Id=9606 Gene_Symbol=TMOD2 tropomodulin-2						IPI00908786		50	0		39		95.323
		isoform b
		Peptide Information
		Calc. Mass		Obsrv. Mass	± da	± ppm	Start	End	Sequence					Ion	C. I. %	Modification				Rank	Result Type
							Seq.	Seq.						Score
		850.449		850.467	0.018	21	1	7	MALPFQK							Oxidation (M)[1]					Mascot
		850.449		850.467	0.018	21	1	7	MALPFQK							Oxidation (M)[1]					Mascot
		872.484		872.439	-0.0442	-51	102	108	EKPIETR												Mascot
		1328.67		1328.64	-0.0333	-25	281	291	FGYQFTKQGPR												Mascot
		1328.67		1328.64	-0.0333	-25	281	291	FGYQFTKQGPR					39	95.323						Mascot
	17	Tax_Id=9606 Gene_Symbol=TMOD2 Tropomodulin-2						IPI00005089		49	0		39		95.323
		Peptide Information
		Calc. Mass		Obsrv. Mass	± da	± ppm	Start	End	Sequence					Ion	C. I. %	Modification				Rank	Result Type
							Seq.	Seq.						Score
		850.449		850.467	0.018	21	1	7	MALPFQK							Oxidation (M)[1]					Mascot
		850.449		850.467	0.018	21	1	7	MALPFQK							Oxidation (M)[1]					Mascot
		872.484		872.439	-0.0442	-51	102	108	EKPIETR												Mascot
		1328.67		1328.64	-0.0333	-25	317	327	FGYQFTKQGPR												Mascot
		1328.67		1328.64	-0.0333	-25	317	327	FGYQFTKQGPR					39	95.323						Mascot
	18	Tax_Id=9606 Gene_Symbol=ACTB Uncharacterized						IPI00893604		48	0
		protein
		Peptide Information
							Start	End						Ion
Project\Project sample_20110622\P10204-1		Calc. Mass		Obsrv. Mass	± da	± ppm			Sequence						C. I. %	Modification				Rank	37	Result Type	of	530
							Seq.	Seq.						Score
		976.448		976.494	0.0458	47	19	28	AGFAGDDAPR												Mascot
		1198.71		1198.71	0.0014	1	29	39	AVFPSIVGRPR												Mascot
		1203.56		1203.65	0.0906	75	40	50	HQGVMVGMGQK							Oxidation (M)[5,8]					Mascot
		1354.62		1354.63	0.0034	3	51	62	DSYVGDEAQSKR												Mascot
		1910.83		1910.81	-0.0229	-12	1	18	MDDDIAALVVDNGSGMC							Carbamidomethyl (C)[17]					Mascot
									K
	19	Tax_Id=9606 Gene_Symbol=OCIAD2 Uncharacterized						IPI00964006		48	0
		protein
		Peptide Information
		Calc. Mass		Obsrv. Mass	± da	± ppm	Start	End	Sequence					Ion	C. I. %	Modification				Rank	Result Type
							Seq.	Seq.						Score
		818.383		818.372	-0.011	-13	55	61	ACLSPRD							Carbamidomethyl (C)[2]					Mascot
		818.383		818.372	-0.011	-13	55	61	ACLSPRD							Carbamidomethyl (C)[2]					Mascot
		947.534		947.46	-0.0741	-78	37	44	AEISKIMR												Mascot
		995.495		995.503	0.0084	8	13	21	DAHFPPPSK												Mascot
		1104.54		1104.56	0.0187	17	2	12	ASASARGNQDK												Mascot
		1203.7		1203.65	-0.0442	-37	32	41	LHIHRAEISK												Mascot
		1242.51		1242.58	0.0749	60	45	53	ECQEESFWK							Carbamidomethyl (C)[2]					Mascot
	20	Tax_Id=9606 Gene_Symbol=- cDNA FLJ57708, highly						IPI00911024		46	0
		similar to DNA-directed RNA polymerase I 40 kDa
		polypeptide
		Peptide Information
		Calc. Mass		Obsrv. Mass	± da	± ppm	Start	End	Sequence					Ion	C. I. %	Modification				Rank	Result Type
							Seq.	Seq.						Score
		840.436		840.398	-0.0387	-46	45	50	FEKNFR												Mascot
		850.409		850.467	0.0584	69	126	132	NQGEKMK							Oxidation (M)[6]					Mascot
		850.409		850.467	0.0584	69	126	132	NQGEKMK							Oxidation (M)[6]					Mascot
		975.562		975.526	-0.0363	-37	14	22	VVLGEFGVR												Mascot
		1222.56		1222.65	0.0912	75	1	11	MAASQAVEEMR												Mascot
		1222.56		1222.65	0.0912	75	1	11	MAASQAVEEMR												Mascot
		1334.65		1334.68	0.0334	25	2	13	AASQAVEEMRSR												Mascot
		2294.13		2294.18	0.0527	23	133	150	FWEKWTIWVQILVDCDV							Carbamidomethyl (C)[15]					Mascot
									G
Project\Project sample_20110622\P10204-1																				38		of		530
Gel Idx/Pos			271/K23						Instr./Gel Origin			ak044/Sample Project 20110602					Process Status	Analysis Succeeded
Plate [#] Name			[1] Sample Project 20110602						Instrument Sample Name								Spectra	11
Rank		Protein Name						Accession No.		Protein	Protein		Total Ion		Total Ion
										Score	Score		Score		C. I. %
											C. I. %
	1	Tax_Id=9606 Gene_Symbol=CIAPIN1 Isoform 1 of						IPI00387130		58	86.823		33		86.207
		Anamorsin
		Peptide Information
		Calc. Mass		Obsrv. Mass	± da	± ppm	Start	End	Sequence					Ion	C. I. %	Modification				Rank	Result Type
							Seq.	Seq.						Score
		1120.57		1120.58	0.0096	9	163	172	KPNFEVGSSR												Mascot
		1120.57		1120.58	0.0096	9	163	172	KPNFEVGSSR												Mascot
		1193.56		1193.62	0.0643	54	262	271	SREQMSSQPK							Oxidation (M)[5]					Mascot
		1490.62		1490.61	-0.0038	-3	272	284	SACGNCYLGDAFR							Carbamidomethyl (C)[3,6]					Mascot
		1490.62		1490.61	-0.0038	-3	272	284	SACGNCYLGDAFR					33	86.207	Carbamidomethyl (C)[3,6]					Mascot
		1910		1909.98	-0.0203	-11	129	144	ELQREPLTPEEVQSVR												Mascot
		2557.34		2557.32	-0.0251	-10	86	108	ILRPGGCLFLKEPVETAV							Carbamidomethyl (C)[7]					Mascot
									DNNSK
	2	Tax_Id=9606 Gene_Symbol=CIAPIN1 Isoform 3 of						IPI00025333		58	86.202		33		86.207
		Anamorsin
		Peptide Information
		Calc. Mass		Obsrv. Mass	± da	± ppm	Start	End	Sequence					Ion	C. I. %	Modification				Rank	Result Type
							Seq.	Seq.						Score
		1120.57		1120.58	0.0096	9	150	159	KPNFEVGSSR												Mascot
		1120.57		1120.58	0.0096	9	150	159	KPNFEVGSSR												Mascot
		1193.56		1193.62	0.0643	54	249	258	SREQMSSQPK							Oxidation (M)[5]					Mascot
		1490.62		1490.61	-0.0038	-3	259	271	SACGNCYLGDAFR							Carbamidomethyl (C)[3,6]					Mascot
		1490.62		1490.61	-0.0038	-3	259	271	SACGNCYLGDAFR					33	86.207	Carbamidomethyl (C)[3,6]					Mascot
		1910		1909.98	-0.0203	-11	116	131	ELQREPLTPEEVQSVR												Mascot
		2557.34		2557.32	-0.0251	-10	73	95	ILRPGGCLFLKEPVETAV							Carbamidomethyl (C)[7]					Mascot
									DNNSK
	3	Tax_Id=9606 Gene_Symbol=KRT10 Keratin, type I						IPI00009865		47	0		19		0
		cytoskeletal 10
		Peptide Information
		Calc. Mass		Obsrv. Mass	± da	± ppm	Start	End	Sequence					Ion	C. I. %	Modification				Rank	Result Type
							Seq.	Seq.						Score
		807.399		807.413	0.0132	16	229	235	LAADDFR												Mascot
Project\Project sample_20110622\P10204-1																				39		of		530
		1003.55		1003.55	-0.0002	0	363	370	SEITELRR												Mascot
		1064.61		1064.6	-0.0054	-5	157	165	LASYLDKVR												Mascot
		1106.53		1106.54	0.019	17	148	156	VTMQNLNDR							Oxidation (M)[3]					Mascot
		1109.49		1109.52	0.0337	30	335	343	DAEAWFNEK												Mascot
		1262.6		1262.66	0.0581	46	451	464	SLLEGEGSSGGGGR												Mascot
		1316.59		1316.63	0.0379	29	286	295	NHEEEMKDLR							Oxidation (M)[6]					Mascot
		1357.72		1357.72	0.0003	0	246	257	QSVEADINGLRR												Mascot
		1357.72		1357.72	0.0003	0	246	257	QSVEADINGLRR					19	0						Mascot
	4	Tax_Id=9606 Gene_Symbol=LRRC16B Isoform 3 of						IPI00886998		46	0
		Leucine-rich repeat-containing protein 16B
		Peptide Information
		Calc. Mass		Obsrv. Mass	± da	± ppm	Start	End	Sequence					Ion	C. I. %	Modification				Rank	Result Type
							Seq.	Seq.						Score
		802.467		802.449	-0.0177	-22	140	146	DLIKDAK												Mascot
		803.441		803.421	-0.0203	-25	21	26	TILWDR												Mascot
		905.436		905.482	0.0459	51	68	74	TEDVWQK												Mascot
		974.524		974.517	-0.0075	-8	75	81	IQWCLVR							Carbamidomethyl (C)[4]					Mascot
		1099.62		1099.61	-0.0165	-15	116	124	VQEEVRALR												Mascot
		1107.57		1107.54	-0.0268	-24	2	11	EDIGAKMLSK							Oxidation (M)[7]					Mascot
		1107.57		1107.54	-0.0268	-24	2	11	EDIGAKMLSK							Oxidation (M)[7]					Mascot
		1254.61		1254.66	0.0546	44	1	11	MEDIGAKMLSK							Oxidation (M)[1,8]					Mascot
	5	Tax_Id=9606 Gene_Symbol=CIAPIN1 Isoform 2 of						IPI00513770		46	0		33		86.207
		Anamorsin
		Peptide Information
		Calc. Mass		Obsrv. Mass	± da	± ppm	Start	End	Sequence					Ion	C. I. %	Modification				Rank	Result Type
							Seq.	Seq.						Score
		1193.56		1193.62	0.0643	54	58	67	SREQMSSQPK							Oxidation (M)[5]					Mascot
		1490.62		1490.61	-0.0038	-3	68	80	SACGNCYLGDAFR							Carbamidomethyl (C)[3,6]					Mascot
		1490.62		1490.61	-0.0038	-3	68	80	SACGNCYLGDAFR					33	86.207	Carbamidomethyl (C)[3,6]					Mascot
	6	Tax_Id=9606 Gene_Symbol=KRT6A cDNA FLJ53910,						IPI00909059		45	0		11		0
		highly similar to Keratin, type II cytoskeletal 6A
		Peptide Information
		Calc. Mass		Obsrv. Mass	± da	± ppm	Start	End	Sequence					Ion	C. I. %	Modification				Rank	Result Type
							Seq.	Seq.						Score
		809.39		809.344	-0.0456	-56	17	24	GFSANSAR												Mascot
Project\Project sample_20110622\P10204-1																				40		of		530
		816.407		816.428	0.0207	25	10	16	SHSSSRR												Mascot
		827.43		827.451	0.0217	26	145	151	FASFIDK												Mascot
		832.482		832.495	0.0132	16	358	363	MIQRLR							Oxidation (M)[1]					Mascot
		955.521		955.502	-0.0183	-19	364	371	SEIDHVKK												Mascot
		1082.6		1082.6	0.0022	2	145	153	FASFIDKVR												Mascot
		1096.61		1096.54	-0.0734	-67	362	370	LRSEIDHVK												Mascot
		1107.54		1107.54	0.0016	1	310	318	AQYEEIAQR												Mascot
		1107.54		1107.54	0.0016	1	310	318	AQYEEIAQR					11	0						Mascot
		1357.73		1357.72	-0.0136	-10	396	407	NKLEGLEDALQK												Mascot
		1357.73		1357.72	-0.0136	-10	396	407	NKLEGLEDALQK												Mascot
	7	Tax_Id=9606 Gene_Symbol=KRT4 Keratin, type II						IPI00797452		43	0		11		0
		cytoskeletal 4
		Peptide Information
		Calc. Mass		Obsrv. Mass	± da	± ppm	Start	End	Sequence					Ion	C. I. %	Modification				Rank	Result Type
							Seq.	Seq.						Score
		816.446		816.428	-0.0184	-23	381	387	AEIENIK												Mascot
		827.43		827.451	0.0217	26	162	168	FASFIDK												Mascot
		832.482		832.495	0.0132	16	375	380	MIQRLR							Oxidation (M)[1]					Mascot
		1003.51		1003.55	0.0474	47	212	220	QLDTLGNDK												Mascot
		1033.55		1033.55	-0.0009	-1	427	434	EELARMLR							Oxidation (M)[6]					Mascot
		1064.58		1064.6	0.0198	19	51	59	SLYNLRGNK												Mascot
		1099.65		1099.61	-0.0417	-38	153	161	EQIKLLNNK												Mascot
		1107.54		1107.54	0.0016	1	327	335	AQYEEIAQR												Mascot
		1107.54		1107.54	0.0016	1	327	335	AQYEEIAQR					11	0						Mascot
		1357.73		1357.72	-0.0136	-10	315	326	NLDLDSIIAEVR												Mascot
		1357.73		1357.72	-0.0136	-10	315	326	NLDLDSIIAEVR												Mascot
	8	Tax_Id=9606 Gene_Symbol=KRT6C Keratin, type II						IPI00299145		42	0		11		0
		cytoskeletal 6C
		Protein Group
		Tax_Id=9606 Gene_Symbol=KRT6A Keratin, type II						IPI00300725
		cytoskeletal 6A
		Tax_Id=9606 Gene_Symbol=KRT6B Keratin, type II						IPI00293665
		cytoskeletal 6B
		Peptide Information
		Calc. Mass		Obsrv. Mass	± da	± ppm	Start	End	Sequence					Ion	C. I. %	Modification				Rank	Result Type
							Seq.	Seq.						Score
Project\Project sample_20110622\P10204-1																				41		of		530
		809.39		809.344	-0.0456	-56	17	24	GFSANSAR												Mascot
		816.407		816.428	0.0207	25	10	16	SHSSSRR												Mascot
		827.43		827.451	0.0217	26	174	180	FASFIDK												Mascot
		832.482		832.495	0.0132	16	387	392	MIQRLR							Oxidation (M)[1]					Mascot
		955.521		955.502	-0.0183	-19	393	400	SEIDHVKK												Mascot
		1082.6		1082.6	0.0022	2	174	182	FASFIDKVR												Mascot
		1096.61		1096.54	-0.0734	-67	391	399	LRSEIDHVK												Mascot
		1107.54		1107.54	0.0016	1	339	347	AQYEEIAQR												Mascot
		1107.54		1107.54	0.0016	1	339	347	AQYEEIAQR					11	0						Mascot
		1357.73		1357.72	-0.0136	-10	425	436	NKLEGLEDALQK												Mascot
		1357.73		1357.72	-0.0136	-10	425	436	NKLEGLEDALQK												Mascot
	9	Tax_Id=9606 Gene_Symbol=PSPH Uncharacterized						IPI00927730		41	0
		protein
		Peptide Information
		Calc. Mass		Obsrv. Mass	± da	± ppm	Start	End	Sequence					Ion	C. I. %	Modification				Rank	Result Type
							Seq.	Seq.						Score
		827.437		827.451	0.0144	17	2	8	VSHSELR												Mascot
		955.532		955.502	-0.0295	-31	2	9	VSHSELRK												Mascot
		974.472		974.517	0.0441	45	1	8	MVSHSELR							Oxidation (M)[1]					Mascot
		1003.49		1003.55	0.0586	58	28	36	EEGIDELAK												Mascot
	10	Tax_Id=9606 Gene_Symbol=TSC22D2 Similar to						IPI00744818		41	0
		TSC22 domain family protein 2
		Peptide Information
		Calc. Mass		Obsrv. Mass	± da	± ppm	Start	End	Sequence					Ion	C. I. %	Modification				Rank	Result Type
							Seq.	Seq.						Score
		819.378		819.383	0.0054	7	1	8	MPNSAGSR												Mascot
		840.48		840.436	-0.044	-52	88	96	GGGGRPLAR												Mascot
		925.474		925.448	-0.0262	-28	9	17	GPELAEGPR												Mascot
		955.568		955.502	-0.0659	-69	48	56	RKPALGEGK												Mascot
		1111.61		1111.56	-0.0469	-42	88	98	GGGGRPLARDR												Mascot
	11	Tax_Id=9606 Gene_Symbol=NRAP Uncharacterized						IPI00903038		39	0
		protein
		Peptide Information
		Calc. Mass		Obsrv. Mass	± da	± ppm	Start	End	Sequence					Ion	C. I. %	Modification				Rank	Result Type
							Seq.	Seq.						Score
Project\Project sample_20110622\P10204-1																				42		of		530
		803.353		803.421	0.0677	84	157	163	SVDDDPR												Mascot
		832.431		832.495	0.0641	77	84	90	KGFEHSK												Mascot
		905.484		905.482	-0.0017	-2	10	16	ESWSKLR												Mascot
		1039.5		1039.55	0.0508	49	51	59	MKGQMLGSR							Oxidation (M)[1,5]					Mascot
		1082.54		1082.6	0.0651	60	34	43	ASGEIISDYK												Mascot
		1109.6		1109.52	-0.0714	-64	245	253	YKSDLNLTR												Mascot
		1141.57		1141.49	-0.0787	-69	1	9	MNISETRYK												Mascot
		1141.57		1141.49	-0.0787	-69	1	9	MNISETRYK												Mascot
		1316.7		1316.63	-0.0679	-52	236	246	AHQLQSDVKYK												Mascot
		1373.69		1373.68	-0.0139	-10	34	45	ASGEIISDYKYK												Mascot
		1373.69		1373.68	-0.0139	-10	34	45	ASGEIISDYKYK												Mascot
	12	Tax_Id=9606 Gene_Symbol=KRT13 Uncharacterized						IPI00952922		38	0		19		0
		protein
		Protein Group
		Tax_Id=9606 Gene_Symbol=KRT13 Isoform 2 of						IPI00550661
		Keratin, type I cytoskeletal 13
		Peptide Information
		Calc. Mass		Obsrv. Mass	± da	± ppm	Start	End	Sequence					Ion	C. I. %	Modification				Rank	Result Type
							Seq.	Seq.						Score
		807.399		807.413	0.0132	16	173	179	LAADDFR												Mascot
		825.421		825.473	0.0514	62	348	355	GPAERAPQ												Mascot
		1003.54		1003.55	0.011	11	146	153	TIEELRDK												Mascot
		1120.54		1120.58	0.0426	38	94	102	ITMQNLNDR							Oxidation (M)[3]					Mascot
		1120.54		1120.58	0.0426	38	94	102	ITMQNLNDR							Oxidation (M)[3]					Mascot
		1357.72		1357.72	0.0003	0	190	201	QSVEADINGLRR												Mascot
		1357.72		1357.72	0.0003	0	190	201	QSVEADINGLRR					19	0						Mascot
	13	Tax_Id=9606 Gene_Symbol=KRT6B cDNA FLJ60647,						IPI00910738		38	0		11		0
		highly similar to Keratin, type II cytoskeletal 6B
		Peptide Information
		Calc. Mass		Obsrv. Mass	± da	± ppm	Start	End	Sequence					Ion	C. I. %	Modification				Rank	Result Type
							Seq.	Seq.						Score
		816.407		816.428	0.0207	25	10	16	SHSSSRR												Mascot
		827.43		827.451	0.0217	26	174	180	FASFIDK												Mascot
		832.482		832.495	0.0132	16	349	354	MIQRLR							Oxidation (M)[1]					Mascot
		955.521		955.502	-0.0183	-19	355	362	SEIDHVKK												Mascot
		1082.6		1082.6	0.0022	2	174	182	FASFIDKVR												Mascot
Project\Project sample_20110622\P10204-1																				43		of		530
		1096.61		1096.54	-0.0734	-67	353	361	LRSEIDHVK												Mascot
		1107.54		1107.54	0.0016	1	301	309	AQYEEIAQR												Mascot
		1107.54		1107.54	0.0016	1	301	309	AQYEEIAQR					11	0						Mascot
		1357.73		1357.72	-0.0136	-10	387	398	NKLEGLEDALQK												Mascot
		1357.73		1357.72	-0.0136	-10	387	398	NKLEGLEDALQK												Mascot
	14	Tax_Id=9606 Gene_Symbol=SMURF2 E3						IPI00329664		38	0
		ubiquitin-protein ligase SMURF2
		Peptide Information
		Calc. Mass		Obsrv. Mass	± da	± ppm	Start	End	Sequence					Ion	C. I. %	Modification				Rank	Result Type
							Seq.	Seq.						Score
		807.491		807.413	-0.0782	-97	422	427	LMIKFR												Mascot
		840.469		840.436	-0.0327	-39	688	696	ALQGAAGPR												Mascot
		905.405		905.482	0.0776	86	713	719	AHTCFNR							Carbamidomethyl (C)[4]					Mascot
		1033.56		1033.55	-0.0196	-19	409	416	QVMKMRPK							Oxidation (M)[3]					Mascot
		1064.53		1064.6	0.0739	69	89	98	QGAGFLGCVR							Carbamidomethyl (C)[8]					Mascot
		1107.62		1107.54	-0.0711	-64	671	680	LLQFVTGSSR												Mascot
		1107.62		1107.54	-0.0711	-64	671	680	LLQFVTGSSR												Mascot
		1141.52		1141.49	-0.0278	-24	659	667	AVEFFDEER												Mascot
		1141.52		1141.49	-0.0278	-24	659	667	AVEFFDEER												Mascot
		1357.75		1357.72	-0.036	-27	130	141	GQIVVSLQSRDR												Mascot
		1357.75		1357.72	-0.036	-27	130	141	GQIVVSLQSRDR												Mascot
		2501.21		2501.22	0.01	4	489	510	IMGMAVFHGHYIDGGFTL												Mascot
									PFYK
		2557.19		2557.32	0.1301	51	240	260	NYMSRTHLHTPPDLPEG							Oxidation (M)[3]					Mascot
									YEQR
	15	Tax_Id=9606 Gene_Symbol=CD151 Uncharacterized						IPI00976765		38	0
		protein
		Peptide Information
		Calc. Mass		Obsrv. Mass	± da	± ppm	Start	End	Sequence					Ion	C. I. %	Modification				Rank	Result Type
							Seq.	Seq.						Score
		805.384		805.437	0.0529	66	42	47	DSEWIR												Mascot
		805.384		805.437	0.0529	66	42	47	DSEWIR												Mascot
		982.466		982.467	0.0011	1	1	8	MGEFNEKK												Mascot
		1003.54		1003.55	0.0175	17	63	71	TVVALCGQR							Carbamidomethyl (C)[6]					Mascot
		1039.49		1039.55	0.0619	60	9	17	TTCGTVCLK							Carbamidomethyl (C)[3,7]					Mascot
		1490.7		1490.61	-0.0869	-58	42	54	DSEWIRSQEAGGR												Mascot
		1490.7		1490.61	-0.0869	-58	42	54	DSEWIRSQEAGGR												Mascot
Project\Project sample_20110622\P10204-1																				44		of		530
	16	Tax_Id=9606 Gene_Symbol=ZNF280D cDNA:						IPI00792669		37	0
		FLJ21420 fis, clone COL04105
		Peptide Information
		Calc. Mass		Obsrv. Mass	± da	± ppm	Start	End	Sequence					Ion	C. I. %	Modification				Rank	Result Type
							Seq.	Seq.						Score
		807.364		807.413	0.0487	60	172	177	FMNHMK												Mascot
		814.359		814.302	-0.0571	-70	159	164	CFSCLK							Carbamidomethyl (C)[1,4]					Mascot
		816.385		816.428	0.0431	53	275	281	TSHENTK												Mascot
		870.552		870.545	-0.0073	-8	165	171	ILKNNIR												Mascot
		870.552		870.545	-0.0073	-8	165	171	ILKNNIR												Mascot
		905.484		905.482	-0.0017	-2	178	184	HHLELEK												Mascot
		1092.55		1092.56	0.0055	5	121	130	NTTIDSEKGK												Mascot
		1320.63		1320.62	-0.0117	-9	168	177	NNIRFMNHMK							Oxidation (M)[6]					Mascot
	17	Tax_Id=9606 Gene_Symbol=ZNF280D Isoform 4 of						IPI00335065		36	0
		Zinc finger protein 280D
		Peptide Information
		Calc. Mass		Obsrv. Mass	± da	± ppm	Start	End	Sequence					Ion	C. I. %	Modification				Rank	Result Type
							Seq.	Seq.						Score
		803.372		803.421	0.0491	61	193	198	EKMDHK							Oxidation (M)[3]					Mascot
		807.364		807.413	0.0487	60	40	45	FMNHMK												Mascot
		814.359		814.302	-0.0571	-70	27	32	CFSCLK							Carbamidomethyl (C)[1,4]					Mascot
		816.385		816.428	0.0431	53	143	149	TSHENTK												Mascot
		870.552		870.545	-0.0073	-8	33	39	ILKNNIR												Mascot
		870.552		870.545	-0.0073	-8	33	39	ILKNNIR												Mascot
		905.484		905.482	-0.0017	-2	46	52	HHLELEK												Mascot
		1039.58		1039.55	-0.0251	-24	210	219	QLEGLPPGTK												Mascot
		1320.63		1320.62	-0.0117	-9	36	45	NNIRFMNHMK							Oxidation (M)[6]					Mascot
	18	Tax_Id=9606 Gene_Symbol=KRT4 keratin, type II						IPI00290078		36	0		11		0
		cytoskeletal 4
		Peptide Information
		Calc. Mass		Obsrv. Mass	± da	± ppm	Start	End	Sequence					Ion	C. I. %	Modification				Rank	Result Type
							Seq.	Seq.						Score
		816.446		816.428	-0.0184	-23	441	447	AEIENIK												Mascot
		827.43		827.451	0.0217	26	222	228	FASFIDK												Mascot
		832.482		832.495	0.0132	16	435	440	MIQRLR							Oxidation (M)[1]					Mascot
		1003.51		1003.55	0.0474	47	272	280	QLDTLGNDK												Mascot
Project\Project sample_20110622\P10204-1				1003.55																45	Mascot	of		530
		1033.55		1033.55	-0.0009	-1	487	494	EELARMLR							Oxidation (M)[6]					Mascot
		1064.58		1064.6	0.0198	19	125	133	SLYNLRGNK												Mascot
		1099.65		1099.61	-0.0417	-38	213	221	EQIKLLNNK												Mascot
		1107.54		1107.54	0.0016	1	387	395	AQYEEIAQR												Mascot
		1107.54		1107.54	0.0016	1	387	395	AQYEEIAQR					11	0						Mascot
		1357.73		1357.72	-0.0136	-10	375	386	NLDLDSIIAEVR												Mascot
		1357.73		1357.72	-0.0136	-10	375	386	NLDLDSIIAEVR												Mascot
	19	Tax_Id=9606 Gene_Symbol=KRT2 Keratin, type II						IPI00021304		36	0		11		0
		cytoskeletal 2 epidermal
		Peptide Information
		Calc. Mass		Obsrv. Mass	± da	± ppm	Start	End	Sequence					Ion	C. I. %	Modification				Rank	Result Type
							Seq.	Seq.						Score
		827.43		827.451	0.0217	26	195	201	FASFIDK												Mascot
		1082.6		1082.6	0.0022	2	195	203	FASFIDKVR												Mascot
		1107.54		1107.54	0.0016	1	360	368	AQYEEIAQR												Mascot
		1107.54		1107.54	0.0016	1	360	368	AQYEEIAQR					11	0						Mascot
		1193.63		1193.62	-0.005	-4	244	253	RYLDGLTAER												Mascot
		1254.61		1254.66	0.054	43	21	34	GFSSGSAVVSGGSR												Mascot
		1320.58		1320.62	0.0354	27	46	61	HGGGGGGFGGGGFGSR												Mascot
		2501.07		2501.22	0.1572	63	522	550	AAFGGSGGRGSSSGGG												Mascot
									YSSGSSSYGSGGR
	20	Tax_Id=9606 Gene_Symbol=PTGES2 29 kDa protein						IPI00514138		35	0
		Peptide Information
		Calc. Mass		Obsrv. Mass	± da	± ppm	Start	End	Sequence					Ion	C. I. %	Modification				Rank	Result Type
							Seq.	Seq.						Score
		948.515		948.473	-0.0416	-44	235	244	FGAVEGAVAK												Mascot
		1096.55		1096.54	-0.012	-11	174	181	YWLMLNEK												Mascot
		1262.67		1262.66	-0.0187	-15	232	244	EGKFGAVEGAVAK												Mascot
		1357.68		1357.72	0.0351	26	10	21	ALWPGGCALAWR							Carbamidomethyl (C)[7]					Mascot
		1357.68		1357.72	0.0351	26	10	21	ALWPGGCALAWR							Carbamidomethyl (C)[7]					Mascot
		1490.75		1490.61	-0.1381	-93	245	257	YMGAAAMYLISKR							Oxidation (M)[2]					Mascot
		1490.75		1490.61	-0.1381	-93	245	257	YMGAAAMYLISKR							Oxidation (M)[2]					Mascot
		2501.43		2501.22	-0.2007	-80	58	81	LLGAAALALGGALGLYHT												Mascot
									ARWHLR
Project\Project sample_20110622\P10204-1																				46		of		530
Gel Idx/Pos			272/K24						Instr./Gel Origin			ak044/Sample Project 20110602					Process Status	Analysis Succeeded
Plate [#] Name			[1] Sample Project 20110602						Instrument Sample Name								Spectra	11
Rank		Protein Name						Accession No.		Protein	Protein		Total Ion		Total Ion
										Score	Score		Score		C. I. %
											C. I. %
	1	Tax_Id=9606 Gene_Symbol=ASRGL1 Isoform 1 of						IPI00555734		133	100		84		100
		L-asparaginase
		Peptide Information
		Calc. Mass		Obsrv. Mass	± da	± ppm	Start	End	Sequence					Ion	C. I. %	Modification				Rank	Result Type
							Seq.	Seq.						Score
		826.435		826.461	0.0256	31	23	29	VHQGMVR												Mascot
		859.5		859.425	-0.0747	-87	139	145	LVTERNK												Mascot
		1020.58		1020.59	0.0017	2	30	39	AATVGYGILR												Mascot
		1020.58		1020.59	0.0017	2	30	39	AATVGYGILR					63	99.979						Mascot
		1127.57		1127.6	0.0223	20	21	29	ERVHQGMVR							Oxidation (M)[7]					Mascot
		1185.66		1185.66	-0.0022	-2	233	242	LTLFHIEQGK												Mascot
		1185.66		1185.66	-0.0022	-2	233	242	LTLFHIEQGK					22	0						Mascot
		1317.68		1317.69	0.0027	2	165	177	NLGTVGAVALDCK							Carbamidomethyl (C)[12]					Mascot
		1769.87		1769.89	0.0155	9	243	258	TVEEAADLSLGYMKSR												Mascot
		2070		2070.01	0.0044	2	290	308	DGKLHFGIDPDDTTITDLP												Mascot
	2	Tax_Id=9606 Gene_Symbol=ASRGL1 Uncharacterized						IPI00977423		87	99.983		63		99.979
		protein
		Peptide Information
		Calc. Mass		Obsrv. Mass	± da	± ppm	Start	End	Sequence					Ion	C. I. %	Modification				Rank	Result Type
							Seq.	Seq.						Score
		826.435		826.461	0.0256	31	23	29	VHQGMVR												Mascot
		1020.58		1020.59	0.0017	2	30	39	AATVGYGILR												Mascot
		1020.58		1020.59	0.0017	2	30	39	AATVGYGILR					63	99.979						Mascot
		1127.57		1127.6	0.0223	20	21	29	ERVHQGMVR							Oxidation (M)[7]					Mascot
	3	Tax_Id=9606 Gene_Symbol=PURA Transcriptional						IPI00023591		52	42.478		26		0.898
		activator protein Pur-alpha
		Peptide Information
		Calc. Mass		Obsrv. Mass	± da	± ppm	Start	End	Sequence					Ion	C. I. %	Modification				Rank	Result Type
							Seq.	Seq.						Score
		832.391		832.47	0.0786	94	155	160	YYMDLK												Mascot
		848.386		848.414	0.0284	33	155	160	YYMDLK							Oxidation (M)[3]					Mascot
Project\Project sample_20110622\P10204-1				848.414																47	Mascot	of		530
		886.522		886.511	-0.0108	-12	170	176	IRQTVNR												Mascot
		914.429		914.412	-0.0163	-18	274	280	YSEEMKK												Mascot
		1062.63		1062.63	-0.0002	0	142	150	ALKSEFLVR												Mascot
		1062.63		1062.63	-0.0002	0	142	150	ALKSEFLVR					8	0						Mascot
		1078.59		1078.59	0.0003	0	246	254	VSEVKPTYR												Mascot
		1078.59		1078.59	0.0003	0	246	254	VSEVKPTYR					18	0						Mascot
		1225.66		1225.66	0.0034	3	73	82	FYLDVKQNAK												Mascot
		1375.63		1375.66	0.0249	18	155	164	YYMDLKENQR							Oxidation (M)[3]					Mascot
	4	Tax_Id=9606 Gene_Symbol=ASRGL1 Isoform 2 of						IPI00867663		52	41.139		22		0
		L-asparaginase
		Peptide Information
		Calc. Mass		Obsrv. Mass	± da	± ppm	Start	End	Sequence					Ion	C. I. %	Modification				Rank	Result Type
							Seq.	Seq.						Score
		859.5		859.425	-0.0747	-87	11	17	LVTERNK												Mascot
		1185.66		1185.66	-0.0022	-2	105	114	LTLFHIEQGK												Mascot
		1185.66		1185.66	-0.0022	-2	105	114	LTLFHIEQGK					22	0						Mascot
		1317.68		1317.69	0.0027	2	37	49	NLGTVGAVALDCK							Carbamidomethyl (C)[12]					Mascot
		1769.87		1769.89	0.0155	9	115	130	TVEEAADLSLGYMKSR												Mascot
		2070		2070.01	0.0044	2	162	180	DGKLHFGIDPDDTTITDLP												Mascot
	5	Tax_Id=9606 Gene_Symbol=- Similar to SubName:						IPI00884365		50	0
		Full=Predicted protein;
		Peptide Information
		Calc. Mass		Obsrv. Mass	± da	± ppm	Start	End	Sequence					Ion	C. I. %	Modification				Rank	Result Type
							Seq.	Seq.						Score
		818.43		818.407	-0.0232	-28	2	9	GGLGCARK							Carbamidomethyl (C)[5]					Mascot
		821.376		821.374	-0.0019	-2	1	8	MGGLGCAR							Carbamidomethyl (C)[6]					Mascot
		832.427		832.47	0.0424	51	32	40	VQASSGGAR												Mascot
		886.522		886.511	-0.0108	-12	41	48	RGGSQIIR												Mascot
		965.466		965.474	0.0083	9	1	9	MGGLGCARK							Carbamidomethyl (C)[6], Oxidation (M)[1]					Mascot
		1042.57		1042.58	0.0099	9	51	59	GVEMQLPLR												Mascot
	6	Tax_Id=9606 Gene_Symbol=LASS3 28 kDa protein						IPI00798271		39	0
		Peptide Information
		Calc. Mass		Obsrv. Mass	± da	± ppm	Start	End	Sequence					Ion	C. I. %	Modification				Rank	Result Type
							Seq.	Seq.						Score
		832.493		832.47	-0.0232	-28	59	66	FVASPLAK												Mascot
Project\Project sample_20110622\P10204-1				832.47																48	Mascot	of		530
		859.417		859.425	0.0078	9	1	6	MFWTFK												Mascot
		875.412		875.385	-0.0271	-31	1	6	MFWTFK							Oxidation (M)[1]					Mascot
		886.449		886.511	0.062	70	122	128	NQERPSR												Mascot
		920.462		920.438	-0.0238	-26	105	111	KCNLTER							Carbamidomethyl (C)[2]					Mascot
		1020.54		1020.59	0.0479	47	112	118	QVERWFR												Mascot
		1020.54		1020.59	0.0479	47	112	118	QVERWFR												Mascot
		1036.58		1036.53	-0.0495	-48	67	75	SFGIKETVR												Mascot
		1042.55		1042.58	0.0313	30	121	128	RNQERPSR												Mascot
		1127.63		1127.6	-0.0319	-28	122	130	NQERPSRLK												Mascot
	7	Tax_Id=9606 Gene_Symbol=- 14 kDa protein						IPI01015654		38	0
		Peptide Information
		Calc. Mass		Obsrv. Mass	± da	± ppm	Start	End	Sequence					Ion	C. I. %	Modification				Rank	Result Type
							Seq.	Seq.						Score
		804.389		804.372	-0.017	-21	84	89	GQCQRR							Carbamidomethyl (C)[3]					Mascot
		827.423		827.396	-0.0271	-33	90	97	STGRGGHR												Mascot
		847.434		847.418	-0.0158	-19	68	75	ALQGAMEK												Mascot
		891.453		891.373	-0.0797	-89	76	83	LQESTSAR												Mascot
		2069.93		2070.01	0.0725	35	12	30	EAMVAFFNSAGANAQEE												Mascot
									QR
	8	Tax_Id=9606 Gene_Symbol=- Putative metaphase						IPI01014163		38	0
		chromosome protein 1
		Peptide Information
		Calc. Mass		Obsrv. Mass	± da	± ppm	Start	End	Sequence					Ion	C. I. %	Modification				Rank	Result Type
							Seq.	Seq.						Score
		821.407		821.374	-0.0335	-41	93	99	DVAELMK							Oxidation (M)[6]					Mascot
		838.336		838.412	0.0764	91	56	62	EGSMNER							Oxidation (M)[4]					Mascot
		864.446		864.449	0.0029	3	111	117	FLQVDDK												Mascot
		1062.63		1062.63	-0.0002	0	169	178	LAQFKAASVK												Mascot
		1062.63		1062.63	-0.0002	0	169	178	LAQFKAASVK												Mascot
		1690.81		1690.89	0.0846	50	20	34	LNEVMQAALVNSDDR							Oxidation (M)[5]					Mascot
		1690.81		1690.89	0.0846	50	20	34	LNEVMQAALVNSDDR							Oxidation (M)[5]					Mascot
		2070.04		2070.01	-0.032	-15	100	117	TSSAIDDLQFKFLQVDDK												Mascot
		2233.18		2233.11	-0.0671	-30	38	55	YFVMLVPVLYDMQQFLV												Mascot
									K
	9	Tax_Id=9606 Gene_Symbol=C6orf124 Isoform 1 of						IPI00644048		37	0
		Putative uncharacterized protein C6orf124
Project\Project sample_20110622\P10204-1																				49		of		530
		Peptide Information
		Calc. Mass		Obsrv. Mass	± da	± ppm	Start	End	Sequence					Ion	C. I. %	Modification				Rank	Result Type
							Seq.	Seq.						Score
		800.462		800.418	-0.0444	-55	144	151	AVLGLDGR												Mascot
		821.357		821.374	0.0168	20	1	9	MGAAGSDGR												Mascot
		894.403		894.386	-0.0169	-19	10	16	CCVRSGR							Carbamidomethyl (C)[1,2]					Mascot
		1225.68		1225.66	-0.0191	-16	41	51	AVLGPDGRWVR												Mascot
		1317.64		1317.69	0.049	37	130	143	WAALGPMGGTGSGR												Mascot
		1375.73		1375.66	-0.0703	-51	52	64	WAVLGSVRMGGAR							Oxidation (M)[9]					Mascot
		1690.85		1690.89	0.0428	25	26	40	WVVMDLWTGGAGSRR												Mascot
		1690.85		1690.89	0.0428	25	26	40	WVVMDLWTGGAGSRR												Mascot
	10	Tax_Id=9606 Gene_Symbol=LASS3 LAG1 longevity						IPI00216667		37	0
		assurance homolog 3
		Peptide Information
		Calc. Mass		Obsrv. Mass	± da	± ppm	Start	End	Sequence					Ion	C. I. %	Modification				Rank	Result Type
							Seq.	Seq.						Score
		811.332		811.411	0.0787	97	372	377	EMDCLK							Carbamidomethyl (C)[4], Oxidation (M)[2]					Mascot
		832.493		832.47	-0.0232	-28	70	77	FVASPLAK												Mascot
		859.417		859.425	0.0078	9	12	17	MFWTFK												Mascot
		875.412		875.385	-0.0271	-31	12	17	MFWTFK							Oxidation (M)[1]					Mascot
		886.449		886.511	0.062	70	133	139	NQERPSR												Mascot
		920.462		920.438	-0.0238	-26	116	122	KCNLTER							Carbamidomethyl (C)[2]					Mascot
		1020.54		1020.59	0.0479	47	123	129	QVERWFR												Mascot
		1020.54		1020.59	0.0479	47	123	129	QVERWFR												Mascot
		1036.58		1036.53	-0.0495	-48	78	86	SFGIKETVR												Mascot
		1042.55		1042.58	0.0313	30	132	139	RNQERPSR												Mascot
		1127.63		1127.6	-0.0319	-28	133	141	NQERPSRLK												Mascot
	11	Tax_Id=9606 Gene_Symbol=PDC PhLOP2						IPI00021743		36	0
		Peptide Information
		Calc. Mass		Obsrv. Mass	± da	± ppm	Start	End	Sequence					Ion	C. I. %	Modification				Rank	Result Type
							Seq.	Seq.						Score
		806.383		806.445	0.0628	78	1	7	MSDKPGR							Oxidation (M)[1]					Mascot
		831.447		831.476	0.0284	34	24	29	LNDWRK												Mascot
		859.453		859.425	-0.0283	-33	23	28	RLNDWR												Mascot
		920.425		920.438	0.0126	14	50	57	QMSSPQSR												Mascot
Project\Project sample_20110622\P10204-1																				50		of		530
		1690.84		1690.89	0.0542	32	9	23	QTSIQNGQPHDGPRR												Mascot
		1690.84		1690.89	0.0542	32	8	22	RQTSIQNGQPHDGPR												Mascot
	12	Tax_Id=9606 Gene_Symbol=NRAP Uncharacterized						IPI00903038		34	0
		protein
		Peptide Information
		Calc. Mass		Obsrv. Mass	± da	± ppm	Start	End	Sequence					Ion	C. I. %	Modification				Rank	Result Type
							Seq.	Seq.						Score
		806.452		806.445	-0.0066	-8	150	156	GLQIGYR												Mascot
		808.431		808.392	-0.0397	-49	17	23	DGGYKLR												Mascot
		808.431		808.392	-0.0397	-49	15	21	LRDGGYK												Mascot
		818.437		818.407	-0.0297	-36	247	253	SDLNLTR												Mascot
		832.431		832.47	0.0383	46	84	90	KGFEHSK												Mascot
		850.409		850.456	0.0472	56	1	7	MNISETR												Mascot
		898.434		898.406	-0.0278	-31	46	52	EAFEKMK							Oxidation (M)[6]					Mascot
		914.462		914.412	-0.0493	-54	44	50	YKEAFEK												Mascot
		1078.48		1078.59	0.106	98	157	165	SVDDDPRMK							Oxidation (M)[8]					Mascot
		1078.48		1078.59	0.106	98	157	165	SVDDDPRMK							Oxidation (M)[8]					Mascot
	13	Tax_Id=9606 Gene_Symbol=MESP1 7 kDa protein						IPI00793249		34	0		13		0
		Peptide Information
		Calc. Mass		Obsrv. Mass	± da	± ppm	Start	End	Sequence					Ion	C. I. %	Modification				Rank	Result Type
							Seq.	Seq.						Score
		812.383		812.373	-0.0102	-13	1	7	MGQHPSR												Mascot
		828.378		828.395	0.0169	20	1	7	MGQHPSR							Oxidation (M)[1]					Mascot
		891.451		891.373	-0.0772	-87	46	52	LWSGCLR							Carbamidomethyl (C)[5]					Mascot
		1062.56		1062.63	0.0752	71	2	10	GQHPSRQPR												Mascot
		1062.56		1062.63	0.0752	71	2	10	GQHPSRQPR					13	0						Mascot
	14	Tax_Id=9606 Gene_Symbol=DNAL1 dynein light chain						IPI00830125		34	0
		1, axonemal isoform 2
		Peptide Information
		Calc. Mass		Obsrv. Mass	± da	± ppm	Start	End	Sequence					Ion	C. I. %	Modification				Rank	Result Type
							Seq.	Seq.						Score
		826.497		826.461	-0.0359	-43	71	77	GIHIMKK												Mascot
		894.436		894.386	-0.0491	-55	90	96	DWAEFVK												Mascot
		1127.69		1127.6	-0.0934	-83	35	44	ILSLGRNNIK												Mascot
		1225.74		1225.66	-0.0765	-62	24	34	IANLNGLKNLR												Mascot
Project\Project sample_20110622\P10204-1																				51		of		530
		2070.07		2070.01	-0.0659	-32	80	96	ILYMSNNLVKDWAEFVK												Mascot
	15	Tax_Id=9606 Gene_Symbol=GSDMB 44 kDa protein						IPI00790253		34	0
		Peptide Information
		Calc. Mass		Obsrv. Mass	± da	± ppm	Start	End	Sequence					Ion	C. I. %	Modification				Rank	Result Type
							Seq.	Seq.						Score
		850.39		850.456	0.0658	77	232	239	SLGSEDSR												Mascot
		859.488		859.425	-0.0634	-74	262	269	DVLNSLAK												Mascot
		864.53		864.449	-0.0811	-94	204	210	VLSYRVK												Mascot
		894.399		894.386	-0.0122	-14	223	231	DGASSCLGK							Carbamidomethyl (C)[6]					Mascot
		1051.57		1051.66	0.0944	90	140	147	RELPFSFR												Mascot
		1078.56		1078.59	0.0253	23	27	35	SLVDADRFR												Mascot
		1078.56		1078.59	0.0253	23	27	35	SLVDADRFR												Mascot
		1127.57		1127.6	0.023	20	2	10	FSVFEEITR												Mascot
		1317.72		1317.69	-0.0337	-26	262	273	DVLNSLAKCLGK							Carbamidomethyl (C)[9]					Mascot
		1962.1		1962.03	-0.0633	-32	356	373	QPGLRAMVIVEGNAHILK							Oxidation (M)[7]					Mascot
	16	Tax_Id=9606 Gene_Symbol=C10orf62 Uncharacterized						IPI00384212		34	0
		protein C10orf62
		Peptide Information
		Calc. Mass		Obsrv. Mass	± da	± ppm	Start	End	Sequence					Ion	C. I. %	Modification				Rank	Result Type
							Seq.	Seq.						Score
		818.4		818.407	0.0066	8	133	139	EIDTQGR												Mascot
		832.45		832.47	0.0197	24	1	6	MLWVQR												Mascot
		848.445		848.414	-0.0304	-36	1	6	MLWVQR							Oxidation (M)[1]					Mascot
		1062.54		1062.63	0.0865	81	82	91	HGEVGSALHR												Mascot
		1062.54		1062.63	0.0865	81	82	91	HGEVGSALHR												Mascot
		1317.71		1317.69	-0.0225	-17	170	180	ALEEVEMKLQK												Mascot
		1769.87		1769.89	0.0215	12	82	97	HGEVGSALHRESFTSR												Mascot
		1961.95		1962.03	0.0835	43	162	177	DINQEELRALEEVEMK							Oxidation (M)[15]					Mascot
	17	Tax_Id=9606 Gene_Symbol=PPFIA3 Isoform 1 of						IPI00398364		33	0
		Liprin-alpha-3
		Peptide Information
		Calc. Mass		Obsrv. Mass	± da	± ppm	Start	End	Sequence					Ion	C. I. %	Modification				Rank	Result Type
							Seq.	Seq.						Score
		804.403		804.372	-0.0309	-38	88	93	ELNLCR							Carbamidomethyl (C)[5]					Mascot
		808.314		808.392	0.0774	96	299	304	EDMEER												Mascot
Project\Project sample_20110622\P10204-1																				52		of		530
		808.431		808.392	-0.0397	-49	1017	1022	LNYDRK												Mascot
		816.41		816.443	0.0332	41	207	214	SGLEEPGK												Mascot
		827.43		827.396	-0.0345	-42	777	784	GRMGPPGR												Mascot
		830.473		830.421	-0.0525	-63	165	171	ALDEKVR												Mascot
		830.473		830.421	-0.0525	-63	165	171	ALDEKVR												Mascot
		847.5		847.418	-0.0813	-96	762	769	SIKSSIGR												Mascot
		875.44		875.385	-0.0555	-63	247	253	AEVCQLR							Carbamidomethyl (C)[4]					Mascot
		886.445		886.511	0.0658	74	983	989	MLDHLNK							Oxidation (M)[1]					Mascot
		891.414		891.373	-0.0408	-46	998	1004	MVDSFHR												Mascot
		1036.63		1036.53	-0.0971	-94	445	452	LQLHLKER												Mascot
		1042.59		1042.58	-0.0078	-7	508	517	SLPGSALELR												Mascot
		1062.52		1062.63	0.1056	99	451	459	ERMGALEEK												Mascot
		1062.52		1062.63	0.1056	99	451	459	ERMGALEEK												Mascot
		1078.52		1078.59	0.0696	65	451	459	ERMGALEEK							Oxidation (M)[3]					Mascot
		1078.52		1078.59	0.0696	65	451	459	ERMGALEEK							Oxidation (M)[3]					Mascot
		1127.53		1127.6	0.0634	56	746	756	GSEGTPDSLHK												Mascot
		1317.67		1317.69	0.0126	10	994	1004	GQLKMVDSFHR												Mascot
		1375.71		1375.66	-0.0516	-38	692	704	ANHVPKEEAGAPR												Mascot
	18	Tax_Id=9606 Gene_Symbol=LOC100128935						IPI00887436		33	0
		hypothetical protein LOC100128935
		Peptide Information
		Calc. Mass		Obsrv. Mass	± da	± ppm	Start	End	Sequence					Ion	C. I. %	Modification				Rank	Result Type
							Seq.	Seq.						Score
		826.478		826.461	-0.0173	-21	86	93	LVADPGVR												Mascot
		827.375		827.396	0.0205	25	184	190	HGSQNER												Mascot
		850.47		850.456	-0.0143	-17	251	257	MSDKLIK							Oxidation (M)[1]					Mascot
		864.377		864.449	0.0724	84	278	284	EEDKCIA							Carbamidomethyl (C)[5]					Mascot
		1127.69		1127.6	-0.0934	-83	191	200	IRQVLNSLGK												Mascot
		1690.96		1690.89	-0.0689	-41	86	102	LVADPGVRGLVADPGVR												Mascot
		1690.96		1690.89	-0.0689	-41	50	66	LVADPGVRGLVADPGVR												Mascot
	19	Tax_Id=9606 Gene_Symbol=LOC100509924 WD						IPI00976137		33	0
		repeat-containing protein 65-like
		Peptide Information
		Calc. Mass		Obsrv. Mass	± da	± ppm	Start	End	Sequence					Ion	C. I. %	Modification				Rank	Result Type
							Seq.	Seq.						Score
		807.472		807.409	-0.0629	-78	179	184	RIYDLK												Mascot
Project\Project sample_20110622\P10204-1				807.409																53	Mascot	of		530
		816.457		816.443	-0.0144	-18	186	192	KNQELGK												Mascot
		830.448		830.421	-0.0273	-33	164	169	REIQER												Mascot
		830.448		830.421	-0.0273	-33	164	169	REIQER												Mascot
		848.4		848.414	0.0147	17	170	176	DETIQDK												Mascot
		850.372		850.456	0.0836	98	252	258	ATDQEMR												Mascot
		859.5		859.425	-0.0746	-87	108	114	ESNLRLK												Mascot
		1020.55		1020.59	0.0347	34	113	121	LKGETGIMR							Oxidation (M)[8]					Mascot
		1020.55		1020.59	0.0347	34	113	121	LKGETGIMR					5	0	Oxidation (M)[8]					Mascot
		1062.52		1062.63	0.1055	99	405	414	DMLSTAPTAR												Mascot
		1062.52		1062.63	0.1055	99	405	414	DMLSTAPTAR												Mascot
		1078.52		1078.59	0.0696	65	405	414	DMLSTAPTAR							Oxidation (M)[2]					Mascot
		1078.52		1078.59	0.0696	65	405	414	DMLSTAPTAR							Oxidation (M)[2]					Mascot
		2070.08		2070.01	-0.073	-35	276	292	TDLHNCVAYIQEPRLLK							Carbamidomethyl (C)[6]					Mascot
		2233.06		2233.11	0.0501	22	217	234	VMKEQIQEMEAELENFH												Mascot
									K
	20	Tax_Id=9606 Gene_Symbol=LASS3 LAG1 longevity						IPI00796378		33	0
		assurance homolog 3
		Peptide Information
		Calc. Mass		Obsrv. Mass	± da	± ppm	Start	End	Sequence					Ion	C. I. %	Modification				Rank	Result Type
							Seq.	Seq.						Score
		811.332		811.411	0.0787	97	361	366	EMDCLK							Carbamidomethyl (C)[4], Oxidation (M)[2]					Mascot
		832.493		832.47	-0.0232	-28	59	66	FVASPLAK												Mascot
		859.417		859.425	0.0078	9	1	6	MFWTFK												Mascot
		875.412		875.385	-0.0271	-31	1	6	MFWTFK							Oxidation (M)[1]					Mascot
		886.449		886.511	0.062	70	122	128	NQERPSR												Mascot
		920.462		920.438	-0.0238	-26	105	111	KCNLTER							Carbamidomethyl (C)[2]					Mascot
		1020.54		1020.59	0.0479	47	112	118	QVERWFR												Mascot
		1020.54		1020.59	0.0479	47	112	118	QVERWFR												Mascot
[truncated: 17,831 more rows]

## Sheet: Sheet2
											Sample	Target NO.	SK/ST rate
		268/K20						Instr./Gel Origin			587	K20
		[1] Sample Project 20110602						Instrument Sample Name			587	1.3e-05	5.69
	Protein Name						Accession No.		Protein	Protein
									Score	Score
										C. I. %
1	Tax_Id=9606 Gene_Symbol=KRT8 Keratin, type II						IPI00554648		454	100
2	Tax_Id=9606 Gene_Symbol=KRT7 cDNA FLJ46620 fis,						IPI00792841		339	100
	clone TLUNG2000654, highly similar to Keratin, type II
	cytoskeletal 7
		269/K21						Instr./Gel Origin			741	K21
		[1] Sample Project 20110602						Instrument Sample Name			741	0.0065	1.79
	Protein Name						Accession No.		Protein	Protein
									Score	Score
										C. I. %
1	Tax_Id=9606 Gene_Symbol=ACTG1 cDNA FLJ57283,						IPI00930226		786	100
	highly similar to Actin, cytoplasmic 2
	Peptide Information
2	Tax_Id=9606 Gene_Symbol=ACTB cDNA FLJ52842,						IPI00894365		782	100
	highly similar to Actin, cytoplasmic 1
		270/K22						Instr./Gel Origin			804	K22
		[1] Sample Project 20110602						Instrument Sample Name			804	0.00099	9.42
	Protein Name						Accession No.		Protein	Protein
									Score	Score
										C. I. %
1	Tax_Id=9606 Gene_Symbol=KRT19 Keratin, type I						IPI00479145		579	100
	cytoskeletal 19
3	Tax_Id=9606 Gene_Symbol=JUP cDNA FLJ60424,						IPI00789324		279	100
	highly similar to Junction plakoglobin
		272/K24						Instr./Gel Origin			766	K24
		[1] Sample Project 20110602						Instrument Sample Name			766	0.0082	2.7
	Protein Name						Accession No.		Protein	Protein
									Score	Score
										C. I. %
1	Tax_Id=9606 Gene_Symbol=ASRGL1 Isoform 1 of						IPI00555734		133	100
	L-asparaginase
		273/L1						Instr./Gel Origin			814	L1
		[1] Sample Project 20110602						Instrument Sample Name			814	0.00012	1.8
	Protein Name						Accession No.		Protein	Protein
									Score	Score
										C. I. %
1	Tax_Id=9606 Gene_Symbol=CAPG cDNA FLJ51488,						IPI00908511		482	100
	highly similar to Macrophage capping protein
		274/L2						Instr./Gel Origin			852	L2
		[1] Sample Project 20110602						Instrument Sample Name			852	1.1e-05	-2.22
	Protein Name						Accession No.		Protein	Protein
									Score	Score
										C. I. %
1	Tax_Id=9606 Gene_Symbol=CNN3 cDNA FLJ53072,						IPI00909623		138	100
	highly similar to Calponin-3
		276/L4						Instr./Gel Origin			784	L4
		[1] Sample Project 20110602						Instrument Sample Name			784	9.5e-05	3.01
	Protein Name						Accession No.		Protein	Protein
									Score	Score
										C. I. %
		277/L5						Instr./Gel Origin			790	L5
		[1] Sample Project 20110602						Instrument Sample Name			790	0.00012	2.63
	Protein Name						Accession No.		Protein	Protein
									Score	Score
										C. I. %
		279/L7						Instr./Gel Origin			745	L7
		[1] Sample Project 20110602						Instrument Sample Name			745	0.00012	4.76
	Protein Name						Accession No.		Protein	Protein
									Score	Score
										C. I. %
1	Tax_Id=9606 Gene_Symbol=PGK1 Phosphoglycerate						IPI00169383		168	100
	kinase 1
		280/L8						Instr./Gel Origin			844	L8
		[1] Sample Project 20110602						Instrument Sample Name			844	0.0043	-1.6
	Protein Name						Accession No.		Protein	Protein
									Score	Score
										C. I. %
1	Tax_Id=9606 Gene_Symbol=ACAT2 cDNA FLJ53975,						IPI00291419		211	100
	highly similar to Acetyl-CoA acetyltransferase, cytosolic
2	Tax_Id=9606 Gene_Symbol=ACAT2 Acetyl-CoA						IPI01014863		205	100
	acetyltransferase, cytosolic
3	Tax_Id=9606 Gene_Symbol=RBM4;RBM14-RBM4						IPI00003704		79	99.871
	Isoform 1 of RNA-binding protein 4
		281/L9						Instr./Gel Origin			947	L9
		[1] Sample Project 20110602						Instrument Sample Name			947	0.001	2.19
	Protein Name						Accession No.		Protein	Protein
									Score	Score
										C. I. %
1	Tax_Id=9606 Gene_Symbol=RPLP0 60S acidic						IPI00008530		97	99.998
	ribosomal protein P0
3	Tax_Id=9606 Gene_Symbol=RPLP0 RPLP0 protein						IPI00556485		67	98.051
		282/L10						Instr./Gel Origin			1038	L10
		[1] Sample Project 20110602						Instrument Sample Name			1038	0.0035	1.52
	Protein Name						Accession No.		Protein	Protein
									Score	Score
										C. I. %
1	Tax_Id=9606 Gene_Symbol=ANXA4 annexin A4						IPI00793199		747	100
		284/L12						Instr./Gel Origin			993	L12
		[1] Sample Project 20110602						Instrument Sample Name			993	0.00026	2.16
	Protein Name						Accession No.		Protein	Protein
									Score	Score
										C. I. %
1	Tax_Id=9606 Gene_Symbol=ANXA3 Annexin A3						IPI00024095		463	100
		285/L13						Instr./Gel Origin			987	L13
		[1] Sample Project 20110602						Instrument Sample Name			987	0.0025	1.55
	Protein Name						Accession No.		Protein	Protein
									Score	Score
										C. I. %
1	Tax_Id=9606 Gene_Symbol=PPA1 Inorganic						IPI00015018		78	99.849
	pyrophosphatase
		286/L14						Instr./Gel Origin			956	L14
		[1] Sample Project 20110602						Instrument Sample Name			956	0.00013	3.93
	Protein Name						Accession No.		Protein	Protein
									Score	Score
										C. I. %
1	Tax_Id=9606 Gene_Symbol=STUB1 Isoform 1 of E3						IPI00025156		120	100
	ubiquitin-protein ligase CHIP
		287/L15						Instr./Gel Origin			1008	L15
		[1] Sample Project 20110602						Instrument Sample Name			1008	0.00092	-1.58
	Protein Name						Accession No.		Protein	Protein
									Score	Score
										C. I. %
1	Tax_Id=9606 Gene_Symbol=SUMF2 Isoform 2 of						IPI00334513		74	99.637
	Sulfatase-modifying factor 2
		290/L18						Instr./Gel Origin			1137	L18
		[1] Sample Project 20110602						Instrument Sample Name			1137	0.00028	2.74
	Protein Name						Accession No.		Protein	Protein
									Score	Score
										C. I. %
1	Tax_Id=9606 Gene_Symbol=SFN Isoform 1 of 14-3-3						IPI00013890		344	100
3	Tax_Id=9606 Gene_Symbol=RASAL1 cDNA FLJ61229,						IPI00796392		72	99.398
	highly similar to RasGAP-activating-like protein 1
		291/L19						Instr./Gel Origin			1117	L19
		[1] Sample Project 20110602						Instrument Sample Name			1117	0.0056	1.61
	Protein Name						Accession No.		Protein	Protein
									Score	Score
										C. I. %
1	Tax_Id=9606 Gene_Symbol=CLIC1 Chloride						IPI00010896		597	100
	intracellular channel protein 1
		292/L20						Instr./Gel Origin			1118	L20
		[1] Sample Project 20110602						Instrument Sample Name			1118	0.00029	1.7
	Protein Name						Accession No.		Protein	Protein
									Score	Score
										C. I. %
1	Tax_Id=9606 Gene_Symbol=PHB Prohibitin						IPI00017334		300	100
4	Tax_Id=9606 Gene_Symbol=CTSD Cathepsin D						IPI00011229		202	100
		293/L21						Instr./Gel Origin			1099	L21
		[1] Sample Project 20110602						Instrument Sample Name			1099	0.0074	-1.69
	Protein Name						Accession No.		Protein	Protein
									Score	Score
										C. I. %
		294/L22						Instr./Gel Origin			1189	L22
		[1] Sample Project 20110602						Instrument Sample Name			1189	0.00024	-1.84
	Protein Name						Accession No.		Protein	Protein
									Score	Score
										C. I. %
1	Tax_Id=9606 Gene_Symbol=HSPB1 Heat shock						IPI00025512		668	100
	protein beta-1
		295/L23						Instr./Gel Origin			1212	L23
		[1] Sample Project 20110602						Instrument Sample Name			1212	2.9e-05	-1.96
	Protein Name						Accession No.		Protein	Protein
									Score	Score
										C. I. %
1	Tax_Id=9606 Gene_Symbol=TPI1P1;TPI1 Isoform 1 of						IPI00797270		475	100
	Triosephosphate isomerase
5	Tax_Id=9606 Gene_Symbol=ETHE1 Protein ETHE1,						IPI00003766		276	100
	mitochondrial
		296/L24						Instr./Gel Origin			1166	L24
		[1] Sample Project 20110602						Instrument Sample Name			1166	0.00012	-2.08
	Protein Name						Accession No.		Protein	Protein
									Score	Score
										C. I. %
1	Tax_Id=9606 Gene_Symbol=PGAM1 Phosphoglycerate						IPI00549725		488	100
	mutase 1
		299/M1						Instr./Gel Origin			1284	M1
		[1] Sample Project 20110602						Instrument Sample Name			1284	0.00023	1.82
	Protein Name						Accession No.		Protein	Protein
									Score	Score
										C. I. %
1	Tax_Id=9606 Gene_Symbol=GSTP1 Glutathione						IPI00219757		467	100
	S-transferase P
3	Tax_Id=9606 Gene_Symbol=CMPK1 cDNA FLJ52483,						IPI00514929		116	100
	highly similar to Homo sapiens cytidylate kinase
4	Tax_Id=9606 Gene_Symbol=CMPK1 Cytidine						IPI00514049		114	100
	monophosphate (UMP-CMP) kinase 1, cytosolic
		300/M2						Instr./Gel Origin			1321	M2
		[1] Sample Project 20110602						Instrument Sample Name			1321	2.3e-06	2.33
	Protein Name						Accession No.		Protein	Protein
									Score	Score
										C. I. %
1	Tax_Id=9606 Gene_Symbol=PRDX2 cDNA FLJ60461,						IPI00909207		544	100
	highly similar to Peroxiredoxin-2
4	Tax_Id=9606 Gene_Symbol=CBFB Isoform 2 of						IPI00024871		157	100
	Core-binding factor subunit beta
		301/M3						Instr./Gel Origin			1199	M3
		[1] Sample Project 20110602						Instrument Sample Name			1199	1.6e-06	-3.52
	Protein Name						Accession No.		Protein	Protein
									Score	Score
										C. I. %
4	Tax_Id=9606 Gene_Symbol=EPSTI1 Isoform 3 of						IPI00216980		75	99.725
	Epithelial-stromal interaction protein 1
5	Tax_Id=9606 Gene_Symbol=PYGL glycogen						IPI00943894		69	98.712
	phosphorylase, liver form isoform 2
		302/M4						Instr./Gel Origin			1200	M4
		[1] Sample Project 20110602						Instrument Sample Name			1200	2.8e-05	-1.85
	Protein Name						Accession No.		Protein	Protein
									Score	Score
										C. I. %
2	Tax_Id=9606 Gene_Symbol=PRDX4 Peroxiredoxin-4						IPI00011937		313	100
		303/M5						Instr./Gel Origin			1188	M5
		[1] Sample Project 20110602						Instrument Sample Name			1188	0.0002	-2.75
	Protein Name						Accession No.		Protein	Protein
									Score	Score
										C. I. %
3	Tax_Id=9606 Gene_Symbol=TPI1P1;TPI1						IPI00465028		158	100
	triosephosphate isomerase isoform 2
		304/M6						Instr./Gel Origin			1240	M6
		[1] Sample Project 20110602						Instrument Sample Name			1240	0.0014	1.76
	Protein Name						Accession No.		Protein	Protein
									Score	Score
										C. I. %
1	Tax_Id=9606 Gene_Symbol=CTSB Cathepsin B						IPI00295741		103	100
		306/M8						Instr./Gel Origin			1316	M8
		[1] Sample Project 20110602						Instrument Sample Name			1316	0.007	1.97
	Protein Name						Accession No.		Protein	Protein
									Score	Score
										C. I. %
5	Tax_Id=9606 Gene_Symbol=PRDX1 11 kDa protein						IPI00641244		92	99.994
		307/M9						Instr./Gel Origin			1326	M9
		[1] Sample Project 20110602						Instrument Sample Name			1326	0.0014	1.69
	Protein Name						Accession No.		Protein	Protein
									Score	Score
										C. I. %
1	Tax_Id=9606 Gene_Symbol=PRDX1 Peroxiredoxin-1						IPI00000874		252	100
2	Tax_Id=9606 Gene_Symbol=PRDX1 19 kDa protein						IPI00640741		246	100
		309/M11						Instr./Gel Origin			1486	M11
		[1] Sample Project 20110602						Instrument Sample Name			1486	0.0028	-1.93
	Protein Name						Accession No.		Protein	Protein
									Score	Score
										C. I. %
1	Tax_Id=9606 Gene_Symbol=PPIA Peptidyl-prolyl						IPI00419585		629	100
	cis-trans isomerase A
		310/M12						Instr./Gel Origin			1442	M12
		[1] Sample Project 20110602						Instrument Sample Name			1442	0.00072	-1.61
	Protein Name						Accession No.		Protein	Protein
									Score	Score
										C. I. %
1	Tax_Id=9606 Gene_Symbol=STMN1 Stathmin						IPI00479997		251	100
		311/M13						Instr./Gel Origin			1432	0.0022
		[1] Sample Project 20110602						Instrument Sample Name			1432	M13	-2.29
	Protein Name						Accession No.		Protein	Protein
									Score	Score
										C. I. %
		312/M14						Instr./Gel Origin			1450	0.0019
		[1] Sample Project 20110602						Instrument Sample Name			1450	M14	-1.74
	Protein Name						Accession No.		Protein	Protein
									Score	Score
										C. I. %
1	Tax_Id=9606 Gene_Symbol=LSM1 U6						IPI00004436		150	100
	snRNA-associated Sm-like protein LSm1
		313/M15						Instr./Gel Origin			1550	M15
		[1] Sample Project 20110602						Instrument Sample Name			1550	0.00054	1.94
	Protein Name						Accession No.		Protein	Protein
									Score	Score
										C. I. %
1	Tax_Id=9606 Gene_Symbol=MYL6 Isoform						IPI00335168		291	100
	Non-muscle of Myosin light polypeptide 6
		314/M16						Instr./Gel Origin			1393	M16
		[1] Sample Project 20110602						Instrument Sample Name			1393	0.0054	2.06
	Protein Name						Accession No.		Protein	Protein
									Score	Score
										C. I. %
1	Tax_Id=9606 Gene_Symbol=CFL1 Uncharacterized						IPI00984795		117	100
	protein
		315/M17						Instr./Gel Origin			1481	M17
		[1] Sample Project 20110602						Instrument Sample Name			1481	0.0041	-1.91
	Protein Name						Accession No.		Protein	Protein
									Score	Score
										C. I. %
1	Tax_Id=9606 Gene_Symbol=PPIA cDNA FLJ75025,						IPI00981317		203	100
	highly similar to Homo sapiens peptidylprolyl isomerase
		316/M18						Instr./Gel Origin			1579	M18
		[1] Sample Project 20110602						Instrument Sample Name			1579	0.00091	-1.84
	Protein Name						Accession No.		Protein	Protein
									Score	Score
										C. I. %
1	Tax_Id=9606 Gene_Symbol=FABP5 Fatty acid-binding						IPI00007797		111	100
	protein, epidermal
		317/M19						Instr./Gel Origin			1522	M19	SKOV3/ST
		[1] Sample Project 20110602						Instrument Sample Name			1522	0.00036	5.58
	Protein Name						Accession No.		Protein	Protein
									Score	Score
										C. I. %
1	Tax_Id=9606 Gene_Symbol=UBE2N						IPI00003949		344	100
	Ubiquitin-conjugating enzyme E2 N
2	Tax_Id=9606 Gene_Symbol=UBE2NL Putative						IPI00376844		255	100
	ubiquitin-conjugating enzyme E2 N-like
3	Tax_Id=9606 Gene_Symbol=CDA Cytidine deaminase						IPI00027983		83	99.95
		318/M20						Instr./Gel Origin			1659	M20
		[1] Sample Project 20110602						Instrument Sample Name			1659	0.0012	2.05
	Protein Name						Accession No.		Protein	Protein
									Score	Score
										C. I. %
1	Tax_Id=9606 Gene_Symbol=S100A13 Protein						IPI00016179		285	100
	S100-A13
		319/M21						Instr./Gel Origin			1697	M21
		[1] Sample Project 20110602						Instrument Sample Name			1697	0.0037	1.99
	Protein Name						Accession No.		Protein	Protein
									Score	Score
										C. I. %
1	Tax_Id=9606 Gene_Symbol=BOLA2;BOLA2B BolA-like						IPI00301434		205	100
	protein 2
		320/M22						Instr./Gel Origin			1627	M22
		[1] Sample Project 20110602						Instrument Sample Name			1627	0.00037	-1.73
	Protein Name						Accession No.		Protein	Protein
									Score	Score
										C. I. %
2	Tax_Id=9606 Gene_Symbol=COX5A Cytochrome c						IPI00025086		97	99.998
	oxidase subunit 5A, mitochondrial
		321/M23						Instr./Gel Origin			1621	M23
		[1] Sample Project 20110602						Instrument Sample Name			1621	0.00052	-1.74
	Protein Name						Accession No.		Protein	Protein
									Score	Score
										C. I. %
		322/M24						Instr./Gel Origin			1643	M24
		[1] Sample Project 20110602						Instrument Sample Name			1643	0.00077	-7.93
	Protein Name						Accession No.		Protein	Protein
									Score	Score
										C. I. %
1	Tax_Id=9606 Gene_Symbol=LGALS1 Galectin-1						IPI00219219		350	100
		323/N1						Instr./Gel Origin			1726	N1
		[1] Sample Project 20110602						Instrument Sample Name			1726	0.0014	5.54
	Protein Name						Accession No.		Protein	Protein
									Score	Score
										C. I. %
1	Tax_Id=9606 Gene_Symbol=S100A4 Protein S100-A4						IPI00032313		317	100
		324/N2						Instr./Gel Origin			1585	N2
		[1] Sample Project 20110602						Instrument Sample Name			1585	0.0046	1.71
	Protein Name						Accession No.		Protein	Protein
									Score	Score
										C. I. %
1	Tax_Id=9606 Gene_Symbol=HIST1H2AA Histone H2A						IPI00045109		98	99.999
	type 1-A
		325/N3						Instr./Gel Origin			1609	N3
		[1] Sample Project 20110602						Instrument Sample Name			1609	0.0016	-1.66
	Protein Name						Accession No.		Protein	Protein
									Score	Score
										C. I. %
1	Tax_Id=9606 Gene_Symbol=PHPT1 14 kDa						IPI00513775		98	99.998
	phosphohistidine phosphatase isoform 2
		326/N4						Instr./Gel Origin			1226	0.0013
		[1] Sample Project 20110602						Instrument Sample Name			1226	N4	-2.06
	Protein Name						Accession No.		Protein	Protein
									Score	Score
										C. I. %
1	Tax_Id=9606 Gene_Symbol=PSMB4 Proteasome						IPI00555956		266	100
	subunit beta type-4
